# Supplementary material for: Diethyl 7,8,18,19-tetra­methyl-2,13-dioxo­hexa­cyclo­[10.10.2.03,24.05,10.014,23.016,21]tetra­cosa-5,7,9,16,18,20-hexa­ene-23,24-dicarboxyl­ate
Source: Acta Crystallogr Sect E Struct Rep Online. 2010 Jun 16;66(Pt 7):o1681. doi: 10.1107/S1600536810022038 (PMC3006902; doi:10.1107/S1600536810022038)
Supplement: Supplementary file 1 [file e-66-o1681-sup1.cif]

##############################################################################
###                                                                        ###
###        Electronic paper (Acta Crystallographica Section E)             ###
###                                                                        ###
##############################################################################
#                                                                            #
# This CIF contains the data in a paper accepted for publication in Acta     #
# Crystallographica Section E. It conforms to the requirements of Notes      #
# for Authors for Section E, and has been peer reviewed under the auspices   #
# of the IUCr Commission on Journals.                                        #
#                                                                            #
# Full details of the Crystallographic Information File format               #
# are given in the paper "The Crystallographic Information File (CIF):       #
# a New Standard Archive File for Crystallography" by S. R. Hall, F. H.      #
# Allen and I. D. Brown [Acta Cryst. (1991), A47, 655-685].                  #
#                                                                            #
# The current version of the core CIF dictionary is obtainable from          #
# ftp://ftp.iucr.org/pub/cif_core.dic. The current version number is 2.4.    #
#                                                                            #
# Software is freely available for graphical display of the structure(s) in  #
# this CIF.  For information consult the CIF home page http://www.iucr.org/  #
# cif/home.html                                                              #
#                                                                            #
# This file may be used for bona fide research purposes within the           #
# scientific community so long as proper attribution is given to the journal # 
# article from which it was obtained.                                        #
#                                                                            #
##############################################################################
                                             
data_I
_audit_creation_method     SHELXL-97
_chemical_name_systematic
;
Diethyl 7,8,18,19-tetramethyl-2,13-
dioxohexacyclo[10.10.2.0^3,24^.0^5,10^.0^14,23^.0^16,21^]tetracosa-
5,7,9,16,18,20-hexaene-23,24-dicarboxylate
;
_chemical_name_common     ?
_chemical_formula_moiety     'C30 H34 N4 O6'
_chemical_formula_sum     'C30 H34 N4 O6'
_chemical_formula_iupac     'C30 H34 N4 O6'
_chemical_formula_weight     546.61
_chemical_melting_point     ?
_symmetry_cell_setting     monoclinic
_symmetry_space_group_name_H-M     'P 21/c'
_symmetry_space_group_name_Hall     '-P 2ybc'
loop_
    _symmetry_equiv_pos_as_xyz
    'x, y, z'
    '-x, y+1/2, -z+1/2'
    '-x, -y, -z'
    'x, -y-1/2, z-1/2'
_cell_length_a     23.4988(12)
_cell_length_b     11.6005(6)
_cell_length_c     21.2685(11)
_cell_angle_alpha     90.00
_cell_angle_beta     107.1450(10)
_cell_angle_gamma     90.00
_cell_volume     5540.1(5)
_cell_formula_units_Z     8
_cell_measurement_reflns_used     8852
_cell_measurement_theta_min     2.27
_cell_measurement_theta_max     22.27
_cell_measurement_temperature     298(2)
_exptl_crystal_description     block
_exptl_crystal_colour     colourless
_exptl_crystal_size_max     0.16
_exptl_crystal_size_mid     0.12
_exptl_crystal_size_min     0.10
_exptl_crystal_density_diffrn     1.311
_exptl_crystal_density_meas     ?
_exptl_crystal_density_method     'not measured'
_exptl_crystal_F_000     2320
_exptl_absorpt_coefficient_mu     0.092
_exptl_absorpt_correction_type     none
_exptl_absorpt_process_details     ?
_exptl_absorpt_correction_T_min     ?
_exptl_absorpt_correction_T_max     ?
_exptl_special_details
;
;
_diffrn_ambient_temperature     298(2)
_diffrn_radiation_type     MoK\a
_diffrn_radiation_wavelength     0.71073
_diffrn_radiation_source     'fine-focus sealed tube'
_diffrn_radiation_monochromator     graphite
_diffrn_measurement_device_type     'Bruker SMART 4K CCD area-detector'
_diffrn_measurement_method     'phi and omega scans'
_diffrn_detector_area_resol_mean     ?
_diffrn_reflns_number     67299
_diffrn_reflns_av_R_equivalents     0.0515
_diffrn_reflns_av_sigmaI/netI     0.0569
_diffrn_reflns_theta_min     1.81
_diffrn_reflns_theta_max     28.32
_diffrn_reflns_theta_full     28.32
_diffrn_measured_fraction_theta_max     0.998
_diffrn_measured_fraction_theta_full     0.998
_diffrn_reflns_limit_h_min     -31
_diffrn_reflns_limit_h_max     31
_diffrn_reflns_limit_k_min     -15
_diffrn_reflns_limit_k_max     15
_diffrn_reflns_limit_l_min     -28
_diffrn_reflns_limit_l_max     28
_diffrn_standards_number     ?
_diffrn_standards_interval_count     ?
_diffrn_standards_interval_time     ?
_diffrn_standards_decay_%     ?
_refine_special_details
;
Refinement of <i>F</i>^2^ against ALL reflections. The weighted <i>R</i>-factor
<i>wR</i> and goodness of fit <i>S</i> are based on <i>F</i>^2^, conventional
<i>R</i>-factors <i>R</i> are based on <i>F</i>, with <i>F</i> set to zero for
negative <i>F</i>^2^. The threshold expression of <i>F</i>^2^ >
\s(<i>F</i>^2^) is used only for calculating <i>R</i>-factors(gt) <i>etc</i>.
and is not relevant to the choice of reflections for refinement.
<i>R</i>-factors based on <i>F</i>^2^ are statistically about twice as large
as those based on <i>F</i>, and <i>R</i>- factors based on ALL data will be
even larger.
;
_reflns_number_total     13767
_reflns_number_gt     6896
_reflns_threshold_expression     I>2sigma(I)
_refine_ls_structure_factor_coef     Fsqd
_refine_ls_matrix_type     full
_refine_ls_R_factor_all     0.1045
_refine_ls_R_factor_gt     0.0468
_refine_ls_wR_factor_gt     0.0997
_refine_ls_wR_factor_ref     0.1159
_refine_ls_goodness_of_fit_ref     0.860
_refine_ls_restrained_S_all     0.883
_refine_ls_number_reflns     13767
_refine_ls_number_parameters     809
_refine_ls_number_restraints     20
_refine_ls_hydrogen_treatment     constr
_refine_ls_weighting_scheme     calc
_refine_ls_weighting_details
                 'calc w=1/[\s^2^(Fo^2^)+(0.0539P)^2^] where P=(Fo^2^+2Fc^2^)/3'
_atom_sites_solution_hydrogens     geom
_atom_sites_solution_primary     direct
_atom_sites_solution_secondary     difmap
_refine_ls_shift/su_max     0.002
_refine_ls_shift/su_mean     0.000
_refine_diff_density_max     0.168
_refine_diff_density_min     -0.181
_refine_ls_extinction_method     none
_refine_ls_extinction_coef     ?
loop_
    _atom_type_symbol
    _atom_type_description
    _atom_type_scat_dispersion_real
    _atom_type_scat_dispersion_imag
    _atom_type_scat_source
    'C' 'C' 0.0033 0.0016
                         'International Tables Vol C Tables 4.2.6.8 and 6.1.1.4'
    'H' 'H' 0.0000 0.0000
                         'International Tables Vol C Tables 4.2.6.8 and 6.1.1.4'
    'N' 'N' 0.0061 0.0033
                         'International Tables Vol C Tables 4.2.6.8 and 6.1.1.4'
    'O' 'O' 0.0106 0.0060
                         'International Tables Vol C Tables 4.2.6.8 and 6.1.1.4'
_computing_data_collection     'SMART (Bruker, 1997)'
_computing_cell_refinement     'SAINT (Bruker, 1999)'
_computing_data_reduction     'SAINT (Bruker, 1999)'
_computing_structure_solution     'SHELXS97 (Sheldrick, 2008)'
_computing_structure_refinement     'SHELXL97 (Sheldrick, 2008)'
_computing_molecular_graphics     'SHELXTL (Sheldrick, 2008)'
_computing_publication_material     'SHELXTL (Sheldrick, 2008)'
loop_
    _atom_site_type_symbol
    _atom_site_label
    _atom_site_fract_x
    _atom_site_fract_y
    _atom_site_fract_z
    _atom_site_U_iso_or_equiv
    _atom_site_adp_type
    _atom_site_calc_flag
    _atom_site_refinement_flags
    _atom_site_occupancy
    _atom_site_disorder_assembly
    _atom_site_disorder_group
    O O1A 0.18810(5) 1.18390(11) 0.17156(6) 0.0609(3) Uani d . 1 . .
    O O2A 0.13366(5) 0.74461(11) 0.24984(6) 0.0633(4) Uani d . 1 . .
    N N1A 0.18396(6) 1.08832(11) 0.26470(7) 0.0445(3) Uani d . 1 . .
    N N2A 0.15077(6) 0.91667(12) 0.30754(7) 0.0454(3) Uani d . 1 . .
    N N3A 0.10001(6) 1.11326(12) 0.18400(7) 0.0479(4) Uani d . 1 A .
    N N4A 0.08583(6) 0.91354(12) 0.20740(7) 0.0494(4) Uani d . 1 A .
    C C1A 0.42409(8) 0.89433(17) 0.27568(10) 0.0669(6) Uani d . 1 . .
    H H1A1 0.4500 0.8318 0.2953 0.100 Uiso calc R 1 . .
    H H1A2 0.4435 0.9662 0.2910 0.100 Uiso calc R 1 . .
    H H1A3 0.4150 0.8903 0.2287 0.100 Uiso calc R 1 . .
    C C2A 0.38198(9) 0.67344(17) 0.32156(10) 0.0693(6) Uani d . 1 . .
    H H2A1 0.3824 0.6491 0.2785 0.104 Uiso calc R 1 . .
    H H2A2 0.3633 0.6153 0.3408 0.104 Uiso calc R 1 . .
    H H2A3 0.4221 0.6851 0.3488 0.104 Uiso calc R 1 . .
    C C3A 0.36724(7) 0.88602(16) 0.29477(8) 0.0489(4) Uani d . 1 . .
    C C4A 0.33249(7) 0.98434(15) 0.29049(8) 0.0483(4) Uani d . 1 . .
    H H4A 0.3451 1.0521 0.2753 0.058 Uiso calc R 1 . .
    C C5A 0.28011(7) 0.98636(14) 0.30767(8) 0.0423(4) Uani d . 1 . .
    C C6A 0.26109(7) 0.88475(15) 0.33059(8) 0.0439(4) Uani d . 1 . .
    C C7A 0.29503(7) 0.78633(15) 0.33343(8) 0.0483(4) Uani d . 1 . .
    H H7A 0.2820 0.7181 0.3476 0.058 Uiso calc R 1 . .
    C C8A 0.34788(7) 0.78424(15) 0.31616(8) 0.0486(4) Uani d . 1 . .
    C C9A 0.24609(7) 1.09810(14) 0.30318(8) 0.0479(4) Uani d . 1 . .
    H H9A1 0.2482 1.1235 0.3473 0.058 Uiso calc R 1 . .
    H H9A2 0.2650 1.1565 0.2835 0.058 Uiso calc R 1 . .
    C C10A 0.20665(7) 0.88039(16) 0.35484(9) 0.0528(5) Uani d . 1 . .
    H H10C 0.2019 0.8020 0.3683 0.063 Uiso calc R 1 . .
    H H10D 0.2139 0.9289 0.3936 0.063 Uiso calc R 1 . .
    C C11A 0.16072(8) 1.13303(14) 0.20341(9) 0.0459(4) Uani d . 1 . .
    C C12A 0.12450(7) 0.84661(17) 0.25404(9) 0.0482(4) Uani d . 1 . .
    C C13A 0.13984(7) 1.03574(15) 0.29051(8) 0.0451(4) Uani d . 1 A .
    C C14A 0.13113(9) 1.1126(2) 0.34619(10) 0.0588(5) Uani d D 1 . .
    C C15A 0.1006(6) 1.1414(7) 0.4389(5) 0.081(3) Uani d PD 0.508(14) A 1
    H H15C 0.0701 1.1979 0.4195 0.098 Uiso calc PR 0.508(14) A 1
    H H15D 0.1374 1.1816 0.4604 0.098 Uiso calc PR 0.508(14) A 1
    C C16A 0.0821(7) 1.0681(10) 0.4872(5) 0.107(3) Uani d PD 0.508(14) A 1
    H H16G 0.0433 1.0367 0.4667 0.160 Uiso calc PR 0.508(14) A 1
    H H16H 0.0811 1.1141 0.5243 0.160 Uiso calc PR 0.508(14) A 1
    H H16I 0.1101 1.0064 0.5016 0.160 Uiso calc PR 0.508(14) A 1
    O O3A 0.1475(4) 1.2123(5) 0.3507(6) 0.077(2) Uani d PD 0.508(14) A 1
    O O4A 0.1090(5) 1.0641(9) 0.3884(5) 0.067(2) Uani d PD 0.508(14) A 1
    C C16' 0.0627(3) 1.1133(12) 0.4607(7) 0.101(4) Uani d PD 0.492(14) A 2
    H H16F 0.0413 1.1644 0.4264 0.151 Uiso calc PR 0.492(14) A 2
    H H16E 0.0634 1.1449 0.5027 0.151 Uiso calc PR 0.492(14) A 2
    H H16D 0.0432 1.0395 0.4552 0.151 Uiso calc PR 0.492(14) A 2
    C C15' 0.1248(3) 1.0992(11) 0.4576(4) 0.074(2) Uani d PD 0.492(14) A 2
    H H15E 0.1438 1.1742 0.4617 0.088 Uiso calc PR 0.492(14) A 2
    H H15F 0.1471 1.0520 0.4943 0.088 Uiso calc PR 0.492(14) A 2
    O O3' 0.1234(6) 1.2148(7) 0.3406(6) 0.107(3) Uani d PD 0.492(14) A 2
    O O4' 0.1264(5) 1.0456(9) 0.3960(4) 0.063(2) Uani d PD 0.492(14) A 2
    C C17A 0.08463(7) 1.03234(15) 0.22728(8) 0.0476(4) Uani d . 1 . .
    C C18A 0.02543(9) 1.0647(2) 0.23998(11) 0.0618(5) Uani d D 1 A .
    C C19A -0.0582(5) 0.9725(15) 0.2662(6) 0.076(3) Uani d PD 0.414(14) A 1
    H H19D -0.0841 0.9105 0.2440 0.091 Uiso calc PR 0.414(14) A 1
    H H19C -0.0782 1.0451 0.2514 0.091 Uiso calc PR 0.414(14) A 1
    C C20A -0.0465(6) 0.961(2) 0.3392(5) 0.125(6) Uani d PD 0.414(14) A 1
    H H20A -0.0268 0.8892 0.3537 0.187 Uiso calc PR 0.414(14) A 1
    H H20B -0.0836 0.9631 0.3495 0.187 Uiso calc PR 0.414(14) A 1
    H H20C -0.0217 1.0236 0.3610 0.187 Uiso calc PR 0.414(14) A 1
    O O5A 0.0137(4) 1.1627(7) 0.2523(6) 0.083(2) Uani d PD 0.414(14) A 1
    O O6A -0.0033(5) 0.9682(9) 0.2497(6) 0.076(3) Uani d PD 0.414(14) A 1
    C C19' -0.0466(4) 1.0092(8) 0.2890(5) 0.072(2) Uani d PD 0.586(14) A 2
    H H19E -0.0799 1.0184 0.2496 0.087 Uiso calc PR 0.586(14) A 2
    H H19F -0.0427 1.0790 0.3151 0.087 Uiso calc PR 0.586(14) A 2
    C C20' -0.0562(4) 0.9078(7) 0.3277(5) 0.084(2) Uani d PD 0.586(14) A 2
    H H20D -0.0629 0.8403 0.3003 0.126 Uiso calc PR 0.586(14) A 2
    H H20E -0.0903 0.9213 0.3428 0.126 Uiso calc PR 0.586(14) A 2
    H H20F -0.0217 0.8964 0.3648 0.126 Uiso calc PR 0.586(14) A 2
    O O5' -0.0028(4) 1.1489(7) 0.2157(5) 0.108(2) Uani d PD 0.586(14) A 2
    O O6' 0.0079(3) 0.9872(6) 0.2718(4) 0.0645(18) Uani d PD 0.586(14) A 2
    C C21A 0.06619(8) 1.11686(16) 0.11404(9) 0.0600(5) Uani d . 1 . .
    H H21C 0.0758 1.1880 0.0955 0.072 Uiso calc R 1 A .
    H H21D 0.0241 1.1192 0.1105 0.072 Uiso calc R 1 . .
    C C22A 0.04665(8) 0.87020(17) 0.14544(9) 0.0606(5) Uani d . 1 . .
    H H22C 0.0068 0.8994 0.1397 0.073 Uiso calc R 1 A .
    H H22D 0.0450 0.7868 0.1477 0.073 Uiso calc R 1 . .
    C C23A 0.07681(8) 1.01776(17) 0.07294(9) 0.0543(5) Uani d . 1 A .
    C C24A 0.06599(7) 0.90349(17) 0.08606(9) 0.0542(5) Uani d . 1 A .
    C C25A 0.07319(8) 0.81895(18) 0.04264(10) 0.0629(5) Uani d . 1 . .
    H H25A 0.0651 0.7428 0.0507 0.075 Uiso calc R 1 A .
    C C26A 0.09188(8) 0.8428(2) -0.01213(10) 0.0657(6) Uani d . 1 A .
    C C27A 0.10430(9) 0.9561(2) -0.02375(10) 0.0689(6) Uani d . 1 . .
    C C28A 0.09629(8) 1.04109(19) 0.01882(9) 0.0661(5) Uani d . 1 A .
    H H28A 0.1044 1.1172 0.0106 0.079 Uiso calc R 1 . .
    C C29A 0.12856(11) 0.9883(3) -0.08023(11) 0.1068(9) Uani d . 1 A .
    H H29D 0.1298 1.0707 -0.0838 0.160 Uiso calc R 1 . .
    H H29E 0.1032 0.9569 -0.1205 0.160 Uiso calc R 1 . .
    H H29F 0.1680 0.9576 -0.0721 0.160 Uiso calc R 1 . .
    C C30A 0.09864(10) 0.7452(2) -0.05647(11) 0.0939(8) Uani d . 1 . .
    H H30D 0.0744 0.7602 -0.1006 0.141 Uiso calc R 1 A .
    H H30F 0.0862 0.6743 -0.0413 0.141 Uiso calc R 1 . .
    H H30E 0.1396 0.7391 -0.0557 0.141 Uiso calc R 1 . .
    O O1B 0.43937(5) 0.04574(12) 0.71998(6) 0.0632(4) Uani d . 1 . .
    O O2B 0.28886(5) 0.12011(11) 0.46037(6) 0.0611(3) Uani d . 1 . .
    O O3B 0.23181(6) -0.17082(13) 0.54130(7) 0.0830(5) Uani d . 1 . .
    O O4B 0.27176(5) -0.20261(11) 0.64928(6) 0.0589(3) Uani d . 1 . .
    O O5B 0.18946(6) 0.03919(13) 0.62346(7) 0.0790(4) Uani d . 1 . .
    O O6B 0.26075(5) 0.05723(12) 0.71918(6) 0.0662(4) Uani d . 1 . .
    N N1B 0.36696(6) -0.07053(12) 0.65219(6) 0.0456(3) Uani d . 1 . .
    N N2B 0.32046(6) -0.02124(13) 0.53878(6) 0.0471(4) Uani d . 1 . .
    N N3B 0.34505(6) 0.11166(13) 0.66635(6) 0.0463(4) Uani d . 1 . .
    N N4B 0.26966(6) 0.12751(12) 0.56039(6) 0.0454(3) Uani d . 1 . .
    C C1B 0.59664(8) -0.2226(2) 0.59397(11) 0.0791(6) Uani d . 1 . .
    H H1B1 0.6071 -0.2400 0.6401 0.119 Uiso calc R 1 . .
    H H1B2 0.6215 -0.1614 0.5868 0.119 Uiso calc R 1 . .
    H H1B3 0.6023 -0.2899 0.5702 0.119 Uiso calc R 1 . .
    C C2B 0.53769(9) -0.16490(19) 0.45324(10) 0.0748(6) Uani d . 1 . .
    H H2B1 0.5753 -0.1265 0.4699 0.112 Uiso calc R 1 . .
    H H2B2 0.5147 -0.1274 0.4137 0.112 Uiso calc R 1 . .
    H H2B3 0.5442 -0.2439 0.4438 0.112 Uiso calc R 1 . .
    C C3B 0.53237(8) -0.18567(15) 0.57005(10) 0.0544(5) Uani d . 1 . .
    C C4B 0.49900(8) -0.17902(14) 0.61356(9) 0.0514(4) Uani d . 1 . .
    H H4B 0.5180 -0.1931 0.6578 0.062 Uiso calc R 1 . .
    C C5B 0.43871(7) -0.15249(14) 0.59491(8) 0.0460(4) Uani d . 1 . .
    C C6B 0.41070(8) -0.12653(14) 0.52904(9) 0.0478(4) Uani d . 1 . .
    C C7B 0.44481(8) -0.12908(14) 0.48547(9) 0.0530(5) Uani d . 1 . .
    H H7B 0.4267 -0.1091 0.4418 0.064 Uiso calc R 1 . .
    C C8B 0.50443(8) -0.15993(15) 0.50415(10) 0.0535(5) Uani d . 1 . .
    C C9B 0.40622(8) -0.16434(16) 0.64638(9) 0.0536(5) Uani d . 1 . .
    H H9B1 0.3828 -0.2345 0.6372 0.064 Uiso calc R 1 . .
    H H9B2 0.4358 -0.1743 0.6888 0.064 Uiso calc R 1 . .
    C C10B 0.34481(8) -0.10271(16) 0.50137(8) 0.0548(5) Uani d . 1 . .
    H H10A 0.3372 -0.0734 0.4569 0.066 Uiso calc R 1 . .
    H H10B 0.3235 -0.1751 0.4986 0.066 Uiso calc R 1 . .
    C C11B 0.38948(8) 0.03153(16) 0.68311(8) 0.0466(4) Uani d . 1 . .
    C C12B 0.29294(7) 0.07911(16) 0.51412(8) 0.0458(4) Uani d . 1 . .
    C C13B 0.31232(7) -0.05049(15) 0.60153(8) 0.0450(4) Uani d . 1 . .
    C C14B 0.26692(8) -0.14919(16) 0.59342(10) 0.0539(5) Uani d . 1 . .
    C C15B 0.23022(9) -0.2983(2) 0.64711(10) 0.0754(6) Uani d . 1 . .
    H H15A 0.1907 -0.2761 0.6203 0.091 Uiso calc R 1 . .
    H H15B 0.2282 -0.3137 0.6912 0.091 Uiso calc R 1 . .
    C C16B 0.24875(11) -0.4051(2) 0.61965(12) 0.0959(8) Uani d . 1 . .
    H H16A 0.2461 -0.3930 0.5742 0.144 Uiso calc R 1 . .
    H H16B 0.2230 -0.4675 0.6232 0.144 Uiso calc R 1 . .
    H H16C 0.2891 -0.4237 0.6438 0.144 Uiso calc R 1 . .
    C C17B 0.29055(7) 0.06692(15) 0.62221(8) 0.0451(4) Uani d . 1 . .
    C C18B 0.24006(9) 0.05387(16) 0.65443(10) 0.0536(5) Uani d . 1 . .
    C C19B 0.21676(9) 0.0420(2) 0.75488(11) 0.0920(8) Uani d . 1 . .
    H H19A 0.1838 0.0950 0.7381 0.110 Uiso calc R 1 . .
    H H19B 0.2013 -0.0360 0.7490 0.110 Uiso calc R 1 . .
    C C20B 0.24566(12) 0.0646(2) 0.82460(11) 0.0992(8) Uani d . 1 . .
    H H20G 0.2768 0.0093 0.8414 0.149 Uiso calc R 1 . .
    H H20H 0.2169 0.0585 0.8484 0.149 Uiso calc R 1 . .
    H H20I 0.2623 0.1409 0.8298 0.149 Uiso calc R 1 . .
    C C21B 0.35170(8) 0.23038(15) 0.68850(8) 0.0552(5) Uani d . 1 . .
    H H21A 0.3859 0.2363 0.7273 0.066 Uiso calc R 1 . .
    H H21B 0.3168 0.2530 0.7009 0.066 Uiso calc R 1 . .
    C C22B 0.25941(7) 0.25230(15) 0.55949(9) 0.0539(5) Uani d . 1 . .
    H H22A 0.2378 0.2704 0.5907 0.065 Uiso calc R 1 . .
    H H22B 0.2345 0.2742 0.5161 0.065 Uiso calc R 1 . .
    C C23B 0.35967(8) 0.31235(15) 0.63671(8) 0.0486(4) Uani d . 1 . .
    C C24B 0.31593(8) 0.32328(15) 0.57615(8) 0.0488(4) Uani d . 1 . .
    C C25B 0.32564(9) 0.39956(16) 0.53058(9) 0.0572(5) Uani d . 1 . .
    H H25B 0.2965 0.4073 0.4903 0.069 Uiso calc R 1 . .
    C C26B 0.37723(9) 0.46536(16) 0.54247(10) 0.0595(5) Uani d . 1 . .
    C C27B 0.42118(8) 0.45323(15) 0.60225(10) 0.0554(5) Uani d . 1 . .
    C C28B 0.41137(8) 0.37727(15) 0.64819(9) 0.0529(5) Uani d . 1 . .
    H H28B 0.4406 0.3694 0.6884 0.063 Uiso calc R 1 . .
    C C29B 0.47928(9) 0.51749(17) 0.61727(11) 0.0770(6) Uani d . 1 . .
    H H29A 0.5019 0.5041 0.6622 0.116 Uiso calc R 1 . .
    H H29B 0.4716 0.5985 0.6105 0.116 Uiso calc R 1 . .
    H H29C 0.5014 0.4909 0.5887 0.116 Uiso calc R 1 . .
    C C30B 0.38487(11) 0.5469(2) 0.48971(11) 0.0910(7) Uani d . 1 . .
    H H30A 0.4128 0.5147 0.4695 0.136 Uiso calc R 1 . .
    H H30B 0.3994 0.6198 0.5093 0.136 Uiso calc R 1 . .
    H H30C 0.3472 0.5578 0.4570 0.136 Uiso calc R 1 . .
loop_
    _atom_site_aniso_label
    _atom_site_aniso_U_11
    _atom_site_aniso_U_22
    _atom_site_aniso_U_33
    _atom_site_aniso_U_12
    _atom_site_aniso_U_13
    _atom_site_aniso_U_23
    O1A 0.0681(8) 0.0636(8) 0.0582(8) -0.0060(7) 0.0300(7) 0.0106(7)
    O2A 0.0638(8) 0.0445(8) 0.0857(10) -0.0010(7) 0.0284(7) 0.0005(7)
    N1A 0.0429(8) 0.0496(9) 0.0438(8) -0.0020(7) 0.0170(7) 0.0057(7)
    N2A 0.0436(8) 0.0477(9) 0.0480(9) 0.0007(7) 0.0182(7) 0.0055(7)
    N3A 0.0464(9) 0.0530(9) 0.0445(9) 0.0031(7) 0.0137(7) 0.0044(7)
    N4A 0.0472(9) 0.0493(9) 0.0520(9) -0.0025(7) 0.0151(7) -0.0024(7)
    C1A 0.0556(12) 0.0763(14) 0.0759(14) 0.0014(10) 0.0303(11) 0.0031(11)
    C2A 0.0734(14) 0.0653(14) 0.0774(14) 0.0149(11) 0.0349(12) 0.0068(11)
    C3A 0.0444(10) 0.0584(12) 0.0435(10) -0.0022(9) 0.0125(8) -0.0014(9)
    C4A 0.0465(10) 0.0502(11) 0.0491(11) -0.0080(9) 0.0154(9) 0.0007(8)
    C5A 0.0428(10) 0.0462(10) 0.0376(9) -0.0026(8) 0.0113(8) -0.0022(8)
    C6A 0.0431(10) 0.0512(11) 0.0376(9) 0.0001(8) 0.0123(8) 0.0022(8)
    C7A 0.0536(11) 0.0471(11) 0.0445(10) -0.0025(9) 0.0150(9) 0.0054(8)
    C8A 0.0493(11) 0.0541(12) 0.0429(10) 0.0053(9) 0.0146(8) 0.0014(8)
    C9A 0.0463(10) 0.0500(11) 0.0476(10) -0.0056(8) 0.0141(8) -0.0017(8)
    C10A 0.0523(11) 0.0596(12) 0.0500(11) 0.0023(9) 0.0207(9) 0.0126(9)
    C11A 0.0516(11) 0.0429(10) 0.0481(11) 0.0023(8) 0.0226(9) -0.0012(8)
    C12A 0.0424(10) 0.0516(12) 0.0590(12) -0.0040(9) 0.0278(9) 0.0033(10)
    C13A 0.0453(10) 0.0485(11) 0.0453(10) 0.0009(8) 0.0195(8) 0.0017(8)
    C14A 0.0588(13) 0.0670(15) 0.0558(13) 0.0052(13) 0.0251(10) -0.0033(12)
    C15A 0.098(7) 0.091(6) 0.070(5) -0.001(4) 0.046(5) -0.029(4)
    C16A 0.122(9) 0.148(9) 0.064(5) 0.013(5) 0.049(6) -0.004(4)
    O3A 0.088(4) 0.048(3) 0.109(5) -0.001(2) 0.053(4) -0.018(3)
    O4A 0.074(6) 0.074(3) 0.068(3) -0.010(3) 0.044(4) -0.015(2)
    C16' 0.090(5) 0.125(9) 0.099(8) 0.006(5) 0.047(5) -0.036(6)
    C15' 0.075(5) 0.091(7) 0.060(4) -0.009(3) 0.027(4) -0.014(3)
    O3' 0.173(9) 0.084(4) 0.080(4) 0.052(4) 0.060(6) 0.002(3)
    O4' 0.066(5) 0.087(4) 0.046(3) -0.005(3) 0.034(3) -0.012(2)
    C17A 0.0428(10) 0.0525(11) 0.0505(11) 0.0024(8) 0.0184(9) 0.0008(9)
    C18A 0.0478(12) 0.0689(15) 0.0725(15) 0.0086(11) 0.0235(11) 0.0072(13)
    C19A 0.048(5) 0.108(9) 0.085(7) 0.003(4) 0.038(5) 0.008(5)
    C20A 0.065(5) 0.23(2) 0.081(6) -0.023(10) 0.028(5) 0.033(9)
    O5A 0.071(4) 0.070(3) 0.122(6) 0.018(2) 0.050(4) -0.003(4)
    O6A 0.056(4) 0.098(5) 0.086(6) -0.005(3) 0.038(4) -0.004(3)
    C19' 0.052(4) 0.094(5) 0.082(6) 0.012(3) 0.038(4) 0.008(4)
    C20' 0.060(5) 0.086(4) 0.115(6) -0.003(3) 0.041(4) 0.025(3)
    O5' 0.089(4) 0.109(4) 0.150(6) 0.050(3) 0.071(4) 0.057(4)
    O6' 0.046(3) 0.070(3) 0.088(4) 0.0134(19) 0.036(3) 0.025(3)
    C21A 0.0614(12) 0.0628(13) 0.0524(12) 0.0090(10) 0.0114(10) 0.0075(10)
    C22A 0.0513(11) 0.0633(13) 0.0652(13) -0.0107(9) 0.0143(10) -0.0087(10)
    C23A 0.0453(10) 0.0653(13) 0.0478(11) 0.0060(9) 0.0068(9) 0.0010(10)
    C24A 0.0407(10) 0.0660(14) 0.0523(12) -0.0004(9) 0.0080(9) -0.0042(10)
    C25A 0.0504(12) 0.0681(14) 0.0630(13) 0.0014(10) 0.0058(10) -0.0080(11)
    C26A 0.0478(11) 0.0940(17) 0.0493(12) 0.0139(11) 0.0050(10) -0.0123(12)
    C27A 0.0582(13) 0.0947(18) 0.0524(13) 0.0076(12) 0.0142(10) -0.0006(12)
    C28A 0.0643(13) 0.0793(15) 0.0513(12) 0.0026(11) 0.0117(10) 0.0072(11)
    C29A 0.112(2) 0.151(3) 0.0690(16) 0.0029(18) 0.0449(15) -0.0001(16)
    C30A 0.0838(16) 0.117(2) 0.0767(16) 0.0254(15) 0.0166(13) -0.0248(14)
    O1B 0.0422(7) 0.0888(10) 0.0525(8) -0.0113(7) 0.0046(6) 0.0012(7)
    O2B 0.0693(8) 0.0764(9) 0.0379(7) 0.0098(7) 0.0162(6) 0.0073(6)
    O3B 0.0718(9) 0.0992(12) 0.0616(9) -0.0304(8) -0.0060(8) 0.0069(8)
    O4B 0.0554(8) 0.0702(9) 0.0515(8) -0.0185(6) 0.0164(6) 0.0035(7)
    O5B 0.0440(8) 0.1239(13) 0.0725(10) -0.0137(8) 0.0222(7) -0.0035(9)
    O6B 0.0534(8) 0.1029(11) 0.0513(8) 0.0017(7) 0.0292(7) 0.0122(7)
    N1B 0.0379(8) 0.0579(9) 0.0410(8) -0.0008(7) 0.0115(7) 0.0014(7)
    N2B 0.0475(8) 0.0596(10) 0.0356(8) 0.0057(7) 0.0143(7) 0.0016(7)
    N3B 0.0423(8) 0.0590(10) 0.0383(8) -0.0057(7) 0.0129(7) -0.0020(7)
    N4B 0.0412(8) 0.0561(10) 0.0398(8) 0.0019(7) 0.0135(7) 0.0012(7)
    C1B 0.0537(13) 0.0992(18) 0.0872(16) 0.0014(12) 0.0252(12) -0.0178(13)
    C2B 0.0789(15) 0.0823(15) 0.0762(15) -0.0032(12) 0.0431(12) -0.0137(12)
    C3B 0.0504(11) 0.0492(11) 0.0664(13) -0.0030(9) 0.0216(10) -0.0132(10)
    C4B 0.0500(11) 0.0502(11) 0.0535(11) -0.0012(9) 0.0145(9) -0.0032(9)
    C5B 0.0477(10) 0.0437(10) 0.0482(11) -0.0008(8) 0.0166(9) -0.0007(8)
    C6B 0.0522(11) 0.0453(10) 0.0475(11) -0.0007(8) 0.0170(9) -0.0062(8)
    C7B 0.0673(13) 0.0488(11) 0.0470(11) -0.0003(9) 0.0229(10) -0.0071(8)
    C8B 0.0611(12) 0.0443(11) 0.0622(13) -0.0059(9) 0.0293(10) -0.0128(9)
    C9B 0.0479(10) 0.0641(12) 0.0482(11) 0.0050(9) 0.0132(9) 0.0087(9)
    C10B 0.0584(12) 0.0650(13) 0.0406(10) 0.0036(10) 0.0139(9) -0.0066(9)
    C11B 0.0409(10) 0.0682(13) 0.0334(9) -0.0075(10) 0.0153(8) 0.0048(9)
    C12B 0.0392(10) 0.0614(12) 0.0352(10) -0.0035(9) 0.0087(8) -0.0008(9)
    C13B 0.0380(9) 0.0580(11) 0.0381(10) -0.0041(8) 0.0100(8) 0.0013(8)
    C14B 0.0461(11) 0.0640(13) 0.0482(12) -0.0051(9) 0.0088(9) 0.0003(10)
    C15B 0.0674(13) 0.0936(17) 0.0682(14) -0.0333(12) 0.0246(11) 0.0037(12)
    C16B 0.112(2) 0.0737(17) 0.0967(19) -0.0279(15) 0.0226(16) -0.0022(14)
    C17B 0.0378(9) 0.0603(11) 0.0389(10) -0.0037(8) 0.0139(8) 0.0000(8)
    C18B 0.0462(11) 0.0665(13) 0.0525(12) -0.0008(10) 0.0215(10) 0.0026(10)
    C19B 0.0712(15) 0.150(2) 0.0721(16) 0.0005(15) 0.0476(13) 0.0227(15)
    C20B 0.134(2) 0.109(2) 0.0802(18) 0.0127(16) 0.0710(17) 0.0114(14)
    C21B 0.0626(12) 0.0641(13) 0.0420(10) -0.0079(10) 0.0202(9) -0.0094(9)
    C22B 0.0473(11) 0.0665(13) 0.0497(11) 0.0079(9) 0.0172(9) 0.0000(9)
    C23B 0.0567(11) 0.0522(11) 0.0412(10) -0.0011(9) 0.0211(9) -0.0074(8)
    C24B 0.0518(11) 0.0520(11) 0.0455(11) 0.0042(9) 0.0190(9) -0.0049(9)
    C25B 0.0654(13) 0.0560(12) 0.0503(11) 0.0063(10) 0.0173(10) 0.0013(9)
    C26B 0.0751(14) 0.0485(12) 0.0605(13) -0.0005(10) 0.0285(11) 0.0000(10)
    C27B 0.0637(12) 0.0450(11) 0.0616(13) -0.0013(9) 0.0249(11) -0.0067(9)
    C28B 0.0603(12) 0.0511(11) 0.0478(11) 0.0000(9) 0.0167(9) -0.0068(9)
    C29B 0.0784(15) 0.0599(14) 0.0920(16) -0.0143(11) 0.0240(13) 0.0021(12)
    C30B 0.1126(19) 0.0788(16) 0.0806(16) -0.0167(14) 0.0272(14) 0.0201(13)
_geom_special_details
;
All e.s.d.'s (except the e.s.d. in the dihedral angle between two l.s. planes)
are estimated using the full covariance matrix. The cell e.s.d.'s are taken
into account individually in the estimation of e.s.d.'s in distances, angles
and torsion angles; correlations between e.s.d.'s in cell parameters are only
used when they are defined by crystal symmetry. An approximate (isotropic)
treatment of cell e.s.d.'s is used for estimating e.s.d.'s involving l.s.
planes.
;
loop_
    _geom_bond_atom_site_label_1
    _geom_bond_atom_site_label_2
    _geom_bond_site_symmetry_2
    _geom_bond_distance
    _geom_bond_publ_flag
    O1A C11A . 1.2160(18) ?
    O2A C12A . 1.211(2) ?
    N1A C11A . 1.359(2) ?
    N1A C13A . 1.4435(19) ?
    N1A C9A . 1.452(2) ?
    N2A C12A . 1.386(2) ?
    N2A C13A . 1.432(2) ?
    N2A C10A . 1.461(2) ?
    N3A C11A . 1.382(2) ?
    N3A C17A . 1.434(2) ?
    N3A C21A . 1.466(2) ?
    N4A C12A . 1.371(2) ?
    N4A C17A . 1.444(2) ?
    N4A C22A . 1.457(2) ?
    C1A C3A . 1.509(2) ?
    C1A H1A1 . 0.9600 ?
    C1A H1A2 . 0.9600 ?
    C1A H1A3 . 0.9600 ?
    C2A C8A . 1.501(2) ?
    C2A H2A1 . 0.9600 ?
    C2A H2A2 . 0.9600 ?
    C2A H2A3 . 0.9600 ?
    C3A C8A . 1.389(2) ?
    C3A C4A . 1.390(2) ?
    C4A C5A . 1.383(2) ?
    C4A H4A . 0.9300 ?
    C5A C6A . 1.398(2) ?
    C5A C9A . 1.511(2) ?
    C6A C7A . 1.384(2) ?
    C6A C10A . 1.515(2) ?
    C7A C8A . 1.395(2) ?
    C7A H7A . 0.9300 ?
    C9A H9A1 . 0.9700 ?
    C9A H9A2 . 0.9700 ?
    C10A H10C . 0.9700 ?
    C10A H10D . 0.9700 ?
    C13A C14A . 1.543(2) ?
    C13A C17A . 1.570(2) ?
    C14A O3' . 1.200(7) ?
    C14A O3A . 1.213(6) ?
    C14A O4A . 1.291(7) ?
    C14A O4' . 1.346(7) ?
    C15A O4A . 1.456(7) ?
    C15A C16A . 1.494(8) ?
    C15A H15C . 0.9700 ?
    C15A H15D . 0.9700 ?
    C16A H16G . 0.9600 ?
    C16A H16H . 0.9600 ?
    C16A H16I . 0.9600 ?
    C16' C15' . 1.490(8) ?
    C16' H16F . 0.9600 ?
    C16' H16E . 0.9600 ?
    C16' H16D . 0.9600 ?
    C15' O4' . 1.461(7) ?
    C15' H15E . 0.9700 ?
    C15' H15F . 0.9700 ?
    C17A C18A . 1.540(2) ?
    C18A O5' . 1.208(5) ?
    C18A O5A . 1.216(6) ?
    C18A O6' . 1.264(5) ?
    C18A O6A . 1.355(8) ?
    C19A O6A . 1.434(8) ?
    C19A C20A . 1.500(9) ?
    C19A H19D . 0.9700 ?
    C19A H19C . 0.9700 ?
    C20A H20A . 0.9600 ?
    C20A H20B . 0.9600 ?
    C20A H20C . 0.9600 ?
    C19' O6' . 1.455(6) ?
    C19' C20' . 1.491(7) ?
    C19' H19E . 0.9700 ?
    C19' H19F . 0.9700 ?
    C20' H20D . 0.9600 ?
    C20' H20E . 0.9600 ?
    C20' H20F . 0.9600 ?
    C21A C23A . 1.509(2) ?
    C21A H21C . 0.9700 ?
    C21A H21D . 0.9700 ?
    C22A C24A . 1.513(2) ?
    C22A H22C . 0.9700 ?
    C22A H22D . 0.9700 ?
    C23A C28A . 1.385(2) ?
    C23A C24A . 1.394(3) ?
    C24A C25A . 1.391(2) ?
    C25A C26A . 1.389(3) ?
    C25A H25A . 0.9300 ?
    C26A C27A . 1.385(3) ?
    C26A C30A . 1.512(3) ?
    C27A C28A . 1.388(3) ?
    C27A C29A . 1.520(3) ?
    C28A H28A . 0.9300 ?
    C29A H29D . 0.9600 ?
    C29A H29E . 0.9600 ?
    C29A H29F . 0.9600 ?
    C30A H30D . 0.9600 ?
    C30A H30F . 0.9600 ?
    C30A H30E . 0.9600 ?
    O1B C11B . 1.2143(19) ?
    O2B C12B . 1.2155(19) ?
    O3B C14B . 1.197(2) ?
    O4B C14B . 1.315(2) ?
    O4B C15B . 1.470(2) ?
    O5B C18B . 1.189(2) ?
    O6B C18B . 1.319(2) ?
    O6B C19B . 1.463(2) ?
    N1B C11B . 1.382(2) ?
    N1B C13B . 1.431(2) ?
    N1B C9B . 1.455(2) ?
    N2B C12B . 1.360(2) ?
    N2B C13B . 1.4434(19) ?
    N2B C10B . 1.457(2) ?
    N3B C11B . 1.365(2) ?
    N3B C17B . 1.443(2) ?
    N3B C21B . 1.449(2) ?
    N4B C12B . 1.379(2) ?
    N4B C17B . 1.443(2) ?
    N4B C22B . 1.467(2) ?
    C1B C3B . 1.507(3) ?
    C1B H1B1 . 0.9600 ?
    C1B H1B2 . 0.9600 ?
    C1B H1B3 . 0.9600 ?
    C2B C8B . 1.512(2) ?
    C2B H2B1 . 0.9600 ?
    C2B H2B2 . 0.9600 ?
    C2B H2B3 . 0.9600 ?
    C3B C4B . 1.380(2) ?
    C3B C8B . 1.394(3) ?
    C4B C5B . 1.388(2) ?
    C4B H4B . 0.9300 ?
    C5B C6B . 1.394(2) ?
    C5B C9B . 1.514(2) ?
    C6B C7B . 1.393(2) ?
    C6B C10B . 1.511(2) ?
    C7B C8B . 1.386(2) ?
    C7B H7B . 0.9300 ?
    C9B H9B1 . 0.9700 ?
    C9B H9B2 . 0.9700 ?
    C10B H10A . 0.9700 ?
    C10B H10B . 0.9700 ?
    C13B C14B . 1.540(2) ?
    C13B C17B . 1.563(2) ?
    C15B C16B . 1.488(3) ?
    C15B H15A . 0.9700 ?
    C15B H15B . 0.9700 ?
    C16B H16A . 0.9600 ?
    C16B H16B . 0.9600 ?
    C16B H16C . 0.9600 ?
    C17B C18B . 1.543(2) ?
    C19B C20B . 1.461(3) ?
    C19B H19A . 0.9700 ?
    C19B H19B . 0.9700 ?
    C20B H20G . 0.9600 ?
    C20B H20H . 0.9600 ?
    C20B H20I . 0.9600 ?
    C21B C23B . 1.508(2) ?
    C21B H21A . 0.9700 ?
    C21B H21B . 0.9700 ?
    C22B C24B . 1.513(2) ?
    C22B H22A . 0.9700 ?
    C22B H22B . 0.9700 ?
    C23B C28B . 1.388(2) ?
    C23B C24B . 1.397(2) ?
    C24B C25B . 1.380(2) ?
    C25B C26B . 1.391(3) ?
    C25B H25B . 0.9300 ?
    C26B C27B . 1.389(3) ?
    C26B C30B . 1.519(3) ?
    C27B C28B . 1.385(2) ?
    C27B C29B . 1.505(3) ?
    C28B H28B . 0.9300 ?
    C29B H29A . 0.9600 ?
    C29B H29B . 0.9600 ?
    C29B H29C . 0.9600 ?
    C30B H30A . 0.9600 ?
    C30B H30B . 0.9600 ?
    C30B H30C . 0.9600 ?
loop_
    _geom_angle_atom_site_label_1
    _geom_angle_atom_site_label_2
    _geom_angle_atom_site_label_3
    _geom_angle_site_symmetry_1
    _geom_angle_site_symmetry_3
    _geom_angle
    _geom_angle_publ_flag
    C11A N1A C13A . . 113.29(14) ?
    C11A N1A C9A . . 124.30(14) ?
    C13A N1A C9A . . 122.28(13) ?
    C12A N2A C13A . . 110.77(14) ?
    C12A N2A C10A . . 119.25(15) ?
    C13A N2A C10A . . 120.65(14) ?
    C11A N3A C17A . . 110.49(14) ?
    C11A N3A C21A . . 120.08(14) ?
    C17A N3A C21A . . 120.43(14) ?
    C12A N4A C17A . . 113.23(14) ?
    C12A N4A C22A . . 124.49(15) ?
    C17A N4A C22A . . 122.17(14) ?
    C3A C1A H1A1 . . 109.5 ?
    C3A C1A H1A2 . . 109.5 ?
    H1A1 C1A H1A2 . . 109.5 ?
    C3A C1A H1A3 . . 109.5 ?
    H1A1 C1A H1A3 . . 109.5 ?
    H1A2 C1A H1A3 . . 109.5 ?
    C8A C2A H2A1 . . 109.5 ?
    C8A C2A H2A2 . . 109.5 ?
    H2A1 C2A H2A2 . . 109.5 ?
    C8A C2A H2A3 . . 109.5 ?
    H2A1 C2A H2A3 . . 109.5 ?
    H2A2 C2A H2A3 . . 109.5 ?
    C8A C3A C4A . . 118.43(15) ?
    C8A C3A C1A . . 122.93(16) ?
    C4A C3A C1A . . 118.65(16) ?
    C5A C4A C3A . . 123.22(16) ?
    C5A C4A H4A . . 118.4 ?
    C3A C4A H4A . . 118.4 ?
    C4A C5A C6A . . 118.58(15) ?
    C4A C5A C9A . . 119.55(15) ?
    C6A C5A C9A . . 121.85(14) ?
    C7A C6A C5A . . 118.13(15) ?
    C7A C6A C10A . . 119.43(15) ?
    C5A C6A C10A . . 122.39(15) ?
    C6A C7A C8A . . 123.30(16) ?
    C6A C7A H7A . . 118.3 ?
    C8A C7A H7A . . 118.3 ?
    C3A C8A C7A . . 118.31(16) ?
    C3A C8A C2A . . 122.26(16) ?
    C7A C8A C2A . . 119.43(16) ?
    N1A C9A C5A . . 113.18(13) ?
    N1A C9A H9A1 . . 108.9 ?
    C5A C9A H9A1 . . 108.9 ?
    N1A C9A H9A2 . . 108.9 ?
    C5A C9A H9A2 . . 108.9 ?
    H9A1 C9A H9A2 . . 107.8 ?
    N2A C10A C6A . . 115.70(13) ?
    N2A C10A H10C . . 108.4 ?
    C6A C10A H10C . . 108.4 ?
    N2A C10A H10D . . 108.4 ?
    C6A C10A H10D . . 108.4 ?
    H10C C10A H10D . . 107.4 ?
    O1A C11A N1A . . 126.20(16) ?
    O1A C11A N3A . . 125.68(16) ?
    N1A C11A N3A . . 108.10(14) ?
    O2A C12A N4A . . 126.46(18) ?
    O2A C12A N2A . . 125.99(18) ?
    N4A C12A N2A . . 107.54(16) ?
    N2A C13A N1A . . 114.10(13) ?
    N2A C13A C14A . . 114.70(15) ?
    N1A C13A C14A . . 108.67(14) ?
    N2A C13A C17A . . 103.51(13) ?
    N1A C13A C17A . . 100.93(12) ?
    C14A C13A C17A . . 114.13(14) ?
    O3' C14A O4A . . 114.8(7) ?
    O3A C14A O4A . . 122.9(7) ?
    O3' C14A O4' . . 127.2(7) ?
    O3A C14A O4' . . 125.9(8) ?
    O3' C14A C13A . . 123.0(6) ?
    O3A C14A C13A . . 120.1(5) ?
    O4A C14A C13A . . 117.0(5) ?
    O4' C14A C13A . . 109.3(5) ?
    O4A C15A C16A . . 106.7(7) ?
    O4A C15A H15C . . 110.4 ?
    C16A C15A H15C . . 110.4 ?
    O4A C15A H15D . . 110.4 ?
    C16A C15A H15D . . 110.4 ?
    H15C C15A H15D . . 108.6 ?
    C14A O4A C15A . . 114.5(8) ?
    C15' C16' H16F . . 109.5 ?
    C15' C16' H16E . . 109.5 ?
    H16F C16' H16E . . 109.5 ?
    C15' C16' H16D . . 109.5 ?
    H16F C16' H16D . . 109.5 ?
    H16E C16' H16D . . 109.5 ?
    O4' C15' C16' . . 111.8(7) ?
    O4' C15' H15E . . 109.3 ?
    C16' C15' H15E . . 109.3 ?
    O4' C15' H15F . . 109.3 ?
    C16' C15' H15F . . 109.3 ?
    H15E C15' H15F . . 107.9 ?
    C14A O4' C15' . . 119.3(8) ?
    N3A C17A N4A . . 113.99(13) ?
    N3A C17A C18A . . 111.39(15) ?
    N4A C17A C18A . . 112.37(15) ?
    N3A C17A C13A . . 103.45(13) ?
    N4A C17A C13A . . 101.09(13) ?
    C18A C17A C13A . . 113.87(15) ?
    O5' C18A O6' . . 125.4(5) ?
    O5A C18A O6' . . 114.8(6) ?
    O5' C18A O6A . . 119.9(7) ?
    O5A C18A O6A . . 125.8(7) ?
    O5' C18A C17A . . 122.2(4) ?
    O5A C18A C17A . . 122.6(5) ?
    O6' C18A C17A . . 112.0(4) ?
    O6A C18A C17A . . 110.0(5) ?
    O6A C19A C20A . . 110.2(8) ?
    O6A C19A H19D . . 109.6 ?
    C20A C19A H19D . . 109.6 ?
    O6A C19A H19C . . 109.6 ?
    C20A C19A H19C . . 109.6 ?
    H19D C19A H19C . . 108.1 ?
    C18A O6A C19A . . 122.3(10) ?
    O6' C19' C20' . . 106.8(6) ?
    O6' C19' H19E . . 110.4 ?
    C20' C19' H19E . . 110.4 ?
    O6' C19' H19F . . 110.4 ?
    C20' C19' H19F . . 110.4 ?
    H19E C19' H19F . . 108.6 ?
    C19' C20' H20D . . 109.5 ?
    C19' C20' H20E . . 109.5 ?
    H20D C20' H20E . . 109.5 ?
    C19' C20' H20F . . 109.5 ?
    H20D C20' H20F . . 109.5 ?
    H20E C20' H20F . . 109.5 ?
    C18A O6' C19' . . 117.4(6) ?
    N3A C21A C23A . . 115.69(15) ?
    N3A C21A H21C . . 108.4 ?
    C23A C21A H21C . . 108.4 ?
    N3A C21A H21D . . 108.4 ?
    C23A C21A H21D . . 108.4 ?
    H21C C21A H21D . . 107.4 ?
    N4A C22A C24A . . 113.69(14) ?
    N4A C22A H22C . . 108.8 ?
    C24A C22A H22C . . 108.8 ?
    N4A C22A H22D . . 108.8 ?
    C24A C22A H22D . . 108.8 ?
    H22C C22A H22D . . 107.7 ?
    C28A C23A C24A . . 118.49(18) ?
    C28A C23A C21A . . 118.96(18) ?
    C24A C23A C21A . . 122.52(17) ?
    C25A C24A C23A . . 118.19(18) ?
    C25A C24A C22A . . 119.97(18) ?
    C23A C24A C22A . . 121.84(17) ?
    C26A C25A C24A . . 123.2(2) ?
    C26A C25A H25A . . 118.4 ?
    C24A C25A H25A . . 118.4 ?
    C27A C26A C25A . . 118.32(19) ?
    C27A C26A C30A . . 122.2(2) ?
    C25A C26A C30A . . 119.4(2) ?
    C26A C27A C28A . . 118.79(19) ?
    C26A C27A C29A . . 121.4(2) ?
    C28A C27A C29A . . 119.7(2) ?
    C23A C28A C27A . . 123.0(2) ?
    C23A C28A H28A . . 118.5 ?
    C27A C28A H28A . . 118.5 ?
    C27A C29A H29D . . 109.5 ?
    C27A C29A H29E . . 109.5 ?
    H29D C29A H29E . . 109.5 ?
    C27A C29A H29F . . 109.5 ?
    H29D C29A H29F . . 109.5 ?
    H29E C29A H29F . . 109.5 ?
    C26A C30A H30D . . 109.5 ?
    C26A C30A H30F . . 109.5 ?
    H30D C30A H30F . . 109.5 ?
    C26A C30A H30E . . 109.5 ?
    H30D C30A H30E . . 109.5 ?
    H30F C30A H30E . . 109.5 ?
    C14B O4B C15B . . 116.61(14) ?
    C18B O6B C19B . . 116.05(15) ?
    C11B N1B C13B . . 110.60(14) ?
    C11B N1B C9B . . 121.18(14) ?
    C13B N1B C9B . . 120.54(14) ?
    C12B N2B C13B . . 112.36(13) ?
    C12B N2B C10B . . 124.30(14) ?
    C13B N2B C10B . . 122.21(14) ?
    C11B N3B C17B . . 112.89(14) ?
    C11B N3B C21B . . 124.17(15) ?
    C17B N3B C21B . . 122.92(14) ?
    C12B N4B C17B . . 110.61(14) ?
    C12B N4B C22B . . 119.41(14) ?
    C17B N4B C22B . . 120.20(13) ?
    C3B C1B H1B1 . . 109.5 ?
    C3B C1B H1B2 . . 109.5 ?
    H1B1 C1B H1B2 . . 109.5 ?
    C3B C1B H1B3 . . 109.5 ?
    H1B1 C1B H1B3 . . 109.5 ?
    H1B2 C1B H1B3 . . 109.5 ?
    C8B C2B H2B1 . . 109.5 ?
    C8B C2B H2B2 . . 109.5 ?
    H2B1 C2B H2B2 . . 109.5 ?
    C8B C2B H2B3 . . 109.5 ?
    H2B1 C2B H2B3 . . 109.5 ?
    H2B2 C2B H2B3 . . 109.5 ?
    C4B C3B C8B . . 118.02(17) ?
    C4B C3B C1B . . 120.04(18) ?
    C8B C3B C1B . . 121.92(17) ?
    C3B C4B C5B . . 123.67(17) ?
    C3B C4B H4B . . 118.2 ?
    C5B C4B H4B . . 118.2 ?
    C4B C5B C6B . . 118.33(16) ?
    C4B C5B C9B . . 117.57(15) ?
    C6B C5B C9B . . 123.85(15) ?
    C7B C6B C5B . . 118.06(16) ?
    C7B C6B C10B . . 117.99(16) ?
    C5B C6B C10B . . 123.84(15) ?
    C8B C7B C6B . . 123.10(17) ?
    C8B C7B H7B . . 118.5 ?
    C6B C7B H7B . . 118.5 ?
    C7B C8B C3B . . 118.72(17) ?
    C7B C8B C2B . . 119.80(18) ?
    C3B C8B C2B . . 121.48(18) ?
    N1B C9B C5B . . 117.44(14) ?
    N1B C9B H9B1 . . 107.9 ?
    C5B C9B H9B1 . . 107.9 ?
    N1B C9B H9B2 . . 107.9 ?
    C5B C9B H9B2 . . 107.9 ?
    H9B1 C9B H9B2 . . 107.2 ?
    N2B C10B C6B . . 115.36(14) ?
    N2B C10B H10A . . 108.4 ?
    C6B C10B H10A . . 108.4 ?
    N2B C10B H10B . . 108.4 ?
    C6B C10B H10B . . 108.4 ?
    H10A C10B H10B . . 107.5 ?
    O1B C11B N3B . . 126.51(18) ?
    O1B C11B N1B . . 125.81(18) ?
    N3B C11B N1B . . 107.65(15) ?
    O2B C12B N2B . . 126.48(16) ?
    O2B C12B N4B . . 125.03(17) ?
    N2B C12B N4B . . 108.48(14) ?
    N1B C13B N2B . . 113.60(13) ?
    N1B C13B C14B . . 113.69(14) ?
    N2B C13B C14B . . 110.33(14) ?
    N1B C13B C17B . . 103.02(13) ?
    N2B C13B C17B . . 101.48(13) ?
    C14B C13B C17B . . 113.95(13) ?
    O3B C14B O4B . . 126.18(17) ?
    O3B C14B C13B . . 121.69(17) ?
    O4B C14B C13B . . 112.13(15) ?
    O4B C15B C16B . . 111.87(17) ?
    O4B C15B H15A . . 109.2 ?
    C16B C15B H15A . . 109.2 ?
    O4B C15B H15B . . 109.2 ?
    C16B C15B H15B . . 109.2 ?
    H15A C15B H15B . . 107.9 ?
    C15B C16B H16A . . 109.5 ?
    C15B C16B H16B . . 109.5 ?
    H16A C16B H16B . . 109.5 ?
    C15B C16B H16C . . 109.5 ?
    H16A C16B H16C . . 109.5 ?
    H16B C16B H16C . . 109.5 ?
    N3B C17B N4B . . 114.56(13) ?
    N3B C17B C18B . . 113.43(14) ?
    N4B C17B C18B . . 110.67(14) ?
    N3B C17B C13B . . 101.25(12) ?
    N4B C17B C13B . . 102.69(13) ?
    C18B C17B C13B . . 113.46(14) ?
    O5B C18B O6B . . 125.66(16) ?
    O5B C18B C17B . . 122.84(17) ?
    O6B C18B C17B . . 111.46(16) ?
    C20B C19B O6B . . 108.48(18) ?
    C20B C19B H19A . . 110.0 ?
    O6B C19B H19A . . 110.0 ?
    C20B C19B H19B . . 110.0 ?
    O6B C19B H19B . . 110.0 ?
    H19A C19B H19B . . 108.4 ?
    C19B C20B H20G . . 109.5 ?
    C19B C20B H20H . . 109.5 ?
    H20G C20B H20H . . 109.5 ?
    C19B C20B H20I . . 109.5 ?
    H20G C20B H20I . . 109.5 ?
    H20H C20B H20I . . 109.5 ?
    N3B C21B C23B . . 112.75(14) ?
    N3B C21B H21A . . 109.0 ?
    C23B C21B H21A . . 109.0 ?
    N3B C21B H21B . . 109.0 ?
    C23B C21B H21B . . 109.0 ?
    H21A C21B H21B . . 107.8 ?
    N4B C22B C24B . . 113.86(14) ?
    N4B C22B H22A . . 108.8 ?
    C24B C22B H22A . . 108.8 ?
    N4B C22B H22B . . 108.8 ?
    C24B C22B H22B . . 108.8 ?
    H22A C22B H22B . . 107.7 ?
    C28B C23B C24B . . 118.74(16) ?
    C28B C23B C21B . . 120.28(16) ?
    C24B C23B C21B . . 120.97(16) ?
    C25B C24B C23B . . 118.46(17) ?
    C25B C24B C22B . . 120.00(16) ?
    C23B C24B C22B . . 121.53(16) ?
    C24B C25B C26B . . 122.67(18) ?
    C24B C25B H25B . . 118.7 ?
    C26B C25B H25B . . 118.7 ?
    C27B C26B C25B . . 118.94(17) ?
    C27B C26B C30B . . 121.43(19) ?
    C25B C26B C30B . . 119.61(19) ?
    C28B C27B C26B . . 118.48(17) ?
    C28B C27B C29B . . 119.65(18) ?
    C26B C27B C29B . . 121.84(18) ?
    C27B C28B C23B . . 122.69(17) ?
    C27B C28B H28B . . 118.7 ?
    C23B C28B H28B . . 118.7 ?
    C27B C29B H29A . . 109.5 ?
    C27B C29B H29B . . 109.5 ?
    H29A C29B H29B . . 109.5 ?
    C27B C29B H29C . . 109.5 ?
    H29A C29B H29C . . 109.5 ?
    H29B C29B H29C . . 109.5 ?
    C26B C30B H30A . . 109.5 ?
    C26B C30B H30B . . 109.5 ?
    H30A C30B H30B . . 109.5 ?
    C26B C30B H30C . . 109.5 ?
    H30A C30B H30C . . 109.5 ?
    H30B C30B H30C . . 109.5 ?
loop_
    _geom_torsion_atom_site_label_1
    _geom_torsion_atom_site_label_2
    _geom_torsion_atom_site_label_3
    _geom_torsion_atom_site_label_4
    _geom_torsion_site_symmetry_1
    _geom_torsion_site_symmetry_2
    _geom_torsion_site_symmetry_3
    _geom_torsion_site_symmetry_4
    _geom_torsion
    _geom_torsion_publ_flag
    C8A C3A C4A C5A . . . . 1.3(3) ?
    C1A C3A C4A C5A . . . . -179.06(16) ?
    C3A C4A C5A C6A . . . . 0.1(2) ?
    C3A C4A C5A C9A . . . . 178.31(15) ?
    C4A C5A C6A C7A . . . . -1.5(2) ?
    C9A C5A C6A C7A . . . . -179.68(15) ?
    C4A C5A C6A C10A . . . . 175.81(15) ?
    C9A C5A C6A C10A . . . . -2.3(2) ?
    C5A C6A C7A C8A . . . . 1.7(2) ?
    C10A C6A C7A C8A . . . . -175.76(15) ?
    C4A C3A C8A C7A . . . . -1.2(2) ?
    C1A C3A C8A C7A . . . . 179.18(16) ?
    C4A C3A C8A C2A . . . . 179.21(16) ?
    C1A C3A C8A C2A . . . . -0.5(3) ?
    C6A C7A C8A C3A . . . . -0.3(3) ?
    C6A C7A C8A C2A . . . . 179.36(16) ?
    C11A N1A C9A C5A . . . . -106.97(17) ?
    C13A N1A C9A C5A . . . . 77.30(18) ?
    C4A C5A C9A N1A . . . . 126.93(16) ?
    C6A C5A C9A N1A . . . . -54.9(2) ?
    C12A N2A C10A C6A . . . . 71.0(2) ?
    C13A N2A C10A C6A . . . . -72.5(2) ?
    C7A C6A C10A N2A . . . . -124.46(17) ?
    C5A C6A C10A N2A . . . . 58.2(2) ?
    C13A N1A C11A O1A . . . . 178.27(16) ?
    C9A N1A C11A O1A . . . . 2.2(3) ?
    C13A N1A C11A N3A . . . . -0.24(18) ?
    C9A N1A C11A N3A . . . . -176.31(14) ?
    C17A N3A C11A O1A . . . . 168.77(16) ?
    C21A N3A C11A O1A . . . . 21.5(3) ?
    C17A N3A C11A N1A . . . . -12.71(18) ?
    C21A N3A C11A N1A . . . . -159.99(14) ?
    C17A N4A C12A O2A . . . . 179.59(16) ?
    C22A N4A C12A O2A . . . . 3.3(3) ?
    C17A N4A C12A N2A . . . . 0.43(18) ?
    C22A N4A C12A N2A . . . . -175.90(14) ?
    C13A N2A C12A O2A . . . . 167.42(16) ?
    C10A N2A C12A O2A . . . . 20.6(2) ?
    C13A N2A C12A N4A . . . . -13.43(17) ?
    C10A N2A C12A N4A . . . . -160.29(13) ?
    C12A N2A C13A N1A . . . . -89.10(16) ?
    C10A N2A C13A N1A . . . . 57.23(19) ?
    C12A N2A C13A C14A . . . . 144.62(15) ?
    C10A N2A C13A C14A . . . . -69.05(19) ?
    C12A N2A C13A C17A . . . . 19.63(16) ?
    C10A N2A C13A C17A . . . . 165.96(13) ?
    C11A N1A C13A N2A . . . . 121.71(15) ?
    C9A N1A C13A N2A . . . . -62.13(19) ?
    C11A N1A C13A C14A . . . . -108.92(16) ?
    C9A N1A C13A C14A . . . . 67.24(19) ?
    C11A N1A C13A C17A . . . . 11.40(17) ?
    C9A N1A C13A C17A . . . . -172.44(14) ?
    N2A C13A C14A O3' . . . . 177.6(8) ?
    N1A C13A C14A O3' . . . . 48.6(9) ?
    C17A C13A C14A O3' . . . . -63.2(9) ?
    N2A C13A C14A O3A . . . . 147.2(6) ?
    N1A C13A C14A O3A . . . . 18.2(6) ?
    C17A C13A C14A O3A . . . . -93.6(6) ?
    N2A C13A C14A O4A . . . . -29.2(7) ?
    N1A C13A C14A O4A . . . . -158.3(6) ?
    C17A C13A C14A O4A . . . . 90.0(7) ?
    N2A C13A C14A O4' . . . . -9.8(6) ?
    N1A C13A C14A O4' . . . . -138.9(6) ?
    C17A C13A C14A O4' . . . . 109.4(6) ?
    O3' C14A O4A C15A . . . . -23.4(12) ?
    O3A C14A O4A C15A . . . . 4.9(12) ?
    O4' C14A O4A C15A . . . . 110(3) ?
    C13A C14A O4A C15A . . . . -178.7(6) ?
    C16A C15A O4A C14A . . . . -173.2(15) ?
    O3' C14A O4' C15' . . . . -14.9(14) ?
    O3A C14A O4' C15' . . . . 17.5(12) ?
    O4A C14A O4' C15' . . . . -70(2) ?
    C13A C14A O4' C15' . . . . 172.9(6) ?
    C16' C15' O4' C14A . . . . 97.1(17) ?
    C11A N3A C17A N4A . . . . -89.73(17) ?
    C21A N3A C17A N4A . . . . 57.41(19) ?
    C11A N3A C17A C18A . . . . 141.83(15) ?
    C21A N3A C17A C18A . . . . -71.0(2) ?
    C11A N3A C17A C13A . . . . 19.10(17) ?
    C21A N3A C17A C13A . . . . 166.24(14) ?
    C12A N4A C17A N3A . . . . 121.29(15) ?
    C22A N4A C17A N3A . . . . -62.3(2) ?
    C12A N4A C17A C18A . . . . -110.77(17) ?
    C22A N4A C17A C18A . . . . 65.7(2) ?
    C12A N4A C17A C13A . . . . 11.01(16) ?
    C22A N4A C17A C13A . . . . -172.56(14) ?
    N2A C13A C17A N3A . . . . -135.92(13) ?
    N1A C13A C17A N3A . . . . -17.62(15) ?
    C14A C13A C17A N3A . . . . 98.73(16) ?
    N2A C13A C17A N4A . . . . -17.70(15) ?
    N1A C13A C17A N4A . . . . 100.60(13) ?
    C14A C13A C17A N4A . . . . -143.05(15) ?
    N2A C13A C17A C18A . . . . 103.02(16) ?
    N1A C13A C17A C18A . . . . -138.68(15) ?
    C14A C13A C17A C18A . . . . -22.3(2) ?
    N3A C17A C18A O5' . . . . -0.4(8) ?
    N4A C17A C18A O5' . . . . -129.7(8) ?
    C13A C17A C18A O5' . . . . 116.2(8) ?
    N3A C17A C18A O5A . . . . -45.0(8) ?
    N4A C17A C18A O5A . . . . -174.3(7) ?
    C13A C17A C18A O5A . . . . 71.5(7) ?
    N3A C17A C18A O6' . . . . 172.4(5) ?
    N4A C17A C18A O6' . . . . 43.1(5) ?
    C13A C17A C18A O6' . . . . -71.1(5) ?
    N3A C17A C18A O6A . . . . 148.5(6) ?
    N4A C17A C18A O6A . . . . 19.2(6) ?
    C13A C17A C18A O6A . . . . -95.0(6) ?
    O5' C18A O6A C19A . . . . -33.7(11) ?
    O5A C18A O6A C19A . . . . 10.6(12) ?
    O6' C18A O6A C19A . . . . 77(2) ?
    C17A C18A O6A C19A . . . . 176.6(7) ?
    C20A C19A O6A C18A . . . . -97(2) ?
    O5' C18A O6' C19' . . . . -9.7(9) ?
    O5A C18A O6' C19' . . . . 32.2(8) ?
    O6A C18A O6' C19' . . . . -93(2) ?
    C17A C18A O6' C19' . . . . 177.9(5) ?
    C20' C19' O6' C18A . . . . -178.2(12) ?
    C11A N3A C21A C23A . . . . 71.3(2) ?
    C17A N3A C21A C23A . . . . -72.7(2) ?
    C12A N4A C22A C24A . . . . -107.15(19) ?
    C17A N4A C22A C24A . . . . 76.8(2) ?
    N3A C21A C23A C28A . . . . -122.71(18) ?
    N3A C21A C23A C24A . . . . 59.4(2) ?
    C28A C23A C24A C25A . . . . -2.4(3) ?
    C21A C23A C24A C25A . . . . 175.58(16) ?
    C28A C23A C24A C22A . . . . 177.89(16) ?
    C21A C23A C24A C22A . . . . -4.2(3) ?
    N4A C22A C24A C25A . . . . 126.78(18) ?
    N4A C22A C24A C23A . . . . -53.5(2) ?
    C23A C24A C25A C26A . . . . 1.5(3) ?
    C22A C24A C25A C26A . . . . -178.75(16) ?
    C24A C25A C26A C27A . . . . 0.4(3) ?
    C24A C25A C26A C30A . . . . 179.80(17) ?
    C25A C26A C27A C28A . . . . -1.4(3) ?
    C30A C26A C27A C28A . . . . 179.23(18) ?
    C25A C26A C27A C29A . . . . 176.23(18) ?
    C30A C26A C27A C29A . . . . -3.1(3) ?
    C24A C23A C28A C27A . . . . 1.4(3) ?
    C21A C23A C28A C27A . . . . -176.58(17) ?
    C26A C27A C28A C23A . . . . 0.5(3) ?
    C29A C27A C28A C23A . . . . -177.18(19) ?
    C8B C3B C4B C5B . . . . 2.6(3) ?
    C1B C3B C4B C5B . . . . -176.01(17) ?
    C3B C4B C5B C6B . . . . -2.7(3) ?
    C3B C4B C5B C9B . . . . 171.81(16) ?
    C4B C5B C6B C7B . . . . 0.2(2) ?
    C9B C5B C6B C7B . . . . -173.89(16) ?
    C4B C5B C6B C10B . . . . 176.46(16) ?
    C9B C5B C6B C10B . . . . 2.3(3) ?
    C5B C6B C7B C8B . . . . 2.3(3) ?
    C10B C6B C7B C8B . . . . -174.17(16) ?
    C6B C7B C8B C3B . . . . -2.4(3) ?
    C6B C7B C8B C2B . . . . 177.66(16) ?
    C4B C3B C8B C7B . . . . 0.0(3) ?
    C1B C3B C8B C7B . . . . 178.54(17) ?
    C4B C3B C8B C2B . . . . 179.91(16) ?
    C1B C3B C8B C2B . . . . -1.5(3) ?
    C11B N1B C9B C5B . . . . -76.6(2) ?
    C13B N1B C9B C5B . . . . 70.0(2) ?
    C4B C5B C9B N1B . . . . 134.07(16) ?
    C6B C5B C9B N1B . . . . -51.8(2) ?
    C12B N2B C10B C6B . . . . 120.76(17) ?
    C13B N2B C10B C6B . . . . -72.4(2) ?
    C7B C6B C10B N2B . . . . -135.78(16) ?
    C5B C6B C10B N2B . . . . 48.0(2) ?
    C17B N3B C11B O1B . . . . -179.01(15) ?
    C21B N3B C11B O1B . . . . 2.8(3) ?
    C17B N3B C11B N1B . . . . -0.94(17) ?
    C21B N3B C11B N1B . . . . -179.15(13) ?
    C13B N1B C11B O1B . . . . -166.92(15) ?
    C9B N1B C11B O1B . . . . -17.4(2) ?
    C13B N1B C11B N3B . . . . 14.99(17) ?
    C9B N1B C11B N3B . . . . 164.52(13) ?
    C13B N2B C12B O2B . . . . -174.47(16) ?
    C10B N2B C12B O2B . . . . -6.5(3) ?
    C13B N2B C12B N4B . . . . 5.16(18) ?
    C10B N2B C12B N4B . . . . 173.16(14) ?
    C17B N4B C12B O2B . . . . -170.80(16) ?
    C22B N4B C12B O2B . . . . -24.8(2) ?
    C17B N4B C12B N2B . . . . 9.56(18) ?
    C22B N4B C12B N2B . . . . 155.54(14) ?
    C11B N1B C13B N2B . . . . 87.41(16) ?
    C9B N1B C13B N2B . . . . -62.35(19) ?
    C11B N1B C13B C14B . . . . -145.31(14) ?
    C9B N1B C13B C14B . . . . 64.94(19) ?
    C11B N1B C13B C17B . . . . -21.49(16) ?
    C9B N1B C13B C17B . . . . -171.25(13) ?
    C12B N2B C13B N1B . . . . -125.86(15) ?
    C10B N2B C13B N1B . . . . 65.85(19) ?
    C12B N2B C13B C14B . . . . 105.12(16) ?
    C10B N2B C13B C14B . . . . -63.17(19) ?
    C12B N2B C13B C17B . . . . -16.01(17) ?
    C10B N2B C13B C17B . . . . 175.70(13) ?
    C15B O4B C14B O3B . . . . 0.4(3) ?
    C15B O4B C14B C13B . . . . 179.78(15) ?
    N1B C13B C14B O3B . . . . -149.65(17) ?
    N2B C13B C14B O3B . . . . -20.7(2) ?
    C17B C13B C14B O3B . . . . 92.7(2) ?
    N1B C13B C14B O4B . . . . 30.9(2) ?
    N2B C13B C14B O4B . . . . 159.89(14) ?
    C17B C13B C14B O4B . . . . -86.73(18) ?
    C14B O4B C15B C16B . . . . 78.0(2) ?
    C11B N3B C17B N4B . . . . -121.39(15) ?
    C21B N3B C17B N4B . . . . 56.85(19) ?
    C11B N3B C17B C18B . . . . 110.21(16) ?
    C21B N3B C17B C18B . . . . -71.54(19) ?
    C11B N3B C17B C13B . . . . -11.69(16) ?
    C21B N3B C17B C13B . . . . 166.55(13) ?
    C12B N4B C17B N3B . . . . 90.12(17) ?
    C22B N4B C17B N3B . . . . -55.55(19) ?
    C12B N4B C17B C18B . . . . -140.11(14) ?
    C22B N4B C17B C18B . . . . 74.22(18) ?
    C12B N4B C17B C13B . . . . -18.71(16) ?
    C22B N4B C17B C13B . . . . -164.38(13) ?
    N1B C13B C17B N3B . . . . 19.17(15) ?
    N2B C13B C17B N3B . . . . -98.63(13) ?
    C14B C13B C17B N3B . . . . 142.81(14) ?
    N1B C13B C17B N4B . . . . 137.80(12) ?
    N2B C13B C17B N4B . . . . 20.01(14) ?
    C14B C13B C17B N4B . . . . -98.55(15) ?
    N1B C13B C17B C18B . . . . -102.72(15) ?
    N2B C13B C17B C18B . . . . 139.49(14) ?
    C14B C13B C17B C18B . . . . 20.9(2) ?
    C19B O6B C18B O5B . . . . -0.4(3) ?
    C19B O6B C18B C17B . . . . -178.18(17) ?
    N3B C17B C18B O5B . . . . 165.61(18) ?
    N4B C17B C18B O5B . . . . 35.2(2) ?
    C13B C17B C18B O5B . . . . -79.6(2) ?
    N3B C17B C18B O6B . . . . -16.5(2) ?
    N4B C17B C18B O6B . . . . -146.88(15) ?
    C13B C17B C18B O6B . . . . 98.31(17) ?
    C18B O6B C19B C20B . . . . -171.94(18) ?
    C11B N3B C21B C23B . . . . 101.56(18) ?
    C17B N3B C21B C23B . . . . -76.48(19) ?
    C12B N4B C22B C24B . . . . -66.68(19) ?
    C17B N4B C22B C24B . . . . 76.02(18) ?
    N3B C21B C23B C28B . . . . -118.73(17) ?
    N3B C21B C23B C24B . . . . 60.3(2) ?
    C28B C23B C24B C25B . . . . -0.9(2) ?
    C21B C23B C24B C25B . . . . -179.94(16) ?
    C28B C23B C24B C22B . . . . 177.98(15) ?
    C21B C23B C24B C22B . . . . -1.0(2) ?
    N4B C22B C24B C25B . . . . 118.61(18) ?
    N4B C22B C24B C23B . . . . -60.3(2) ?
    C23B C24B C25B C26B . . . . 0.3(3) ?
    C22B C24B C25B C26B . . . . -178.62(16) ?
    C24B C25B C26B C27B . . . . 0.7(3) ?
    C24B C25B C26B C30B . . . . 179.62(18) ?
    C25B C26B C27B C28B . . . . -1.1(3) ?
    C30B C26B C27B C28B . . . . -179.96(18) ?
    C25B C26B C27B C29B . . . . 177.13(17) ?
    C30B C26B C27B C29B . . . . -1.7(3) ?
    C26B C27B C28B C23B . . . . 0.5(3) ?
    C29B C27B C28B C23B . . . . -177.79(16) ?
    C24B C23B C28B C27B . . . . 0.6(3) ?
    C21B C23B C28B C27B . . . . 179.57(16) ?
loop_
    _geom_hbond_atom_site_label_D
    _geom_hbond_atom_site_label_H
    _geom_hbond_atom_site_label_A
    _geom_hbond_site_symmetry_A
    _geom_hbond_distance_DH
    _geom_hbond_distance_HA
    _geom_hbond_distance_DA
    _geom_hbond_angle_DHA
    C9A H9A1 O2B 1_565 0.97 2.31 3.205(2) 153
    C22B H22A O1A 4_576 0.97 2.41 3.375(2) 178
    C29B H29A O1B 2_656 0.96 2.53 3.441(3) 160
data_global
_journal_date_recd_electronic     2010-05-09
_journal_date_accepted     2010-06-09
_journal_name_full     'Acta Crystallographica, Section E'
_journal_year     2010
_journal_volume     66
_journal_issue      7
_journal_page_first     o1681
_journal_page_last     o1681
_journal_paper_category     QO
_journal_coeditor_code     CV2719
_publ_contact_author_name     'Liping Cao'
_publ_contact_author_address
;
Key laboratory of pesticide and ChemicalBiology of Ministry of Education
College of Chemistry
Central China Normal University
Wuhan 430079
People's Republic of China
;
_publ_contact_author_email     'chlpcao@mails.ccnu.edu.cn'
_publ_contact_author_fax     '86 27 67867773'
_publ_contact_author_phone     '86 27 67867773'
_publ_section_title
;\
Diethyl
7,8,18,19-tetramethyl-2,13-dioxohexacyclo[10.10.2.0^3,24^.0^5,10^.0^14,23^.\
0^16,21^]tetracosa-5,7,9,16,18,20-hexaene-23,24-dicarboxylate
;
loop_
    _publ_author_name
    _publ_author_footnote
    _publ_author_address
    'Wang, Jungang' .
;
Key Laboratory of Pesticides and Chemical Biology of Ministry of Education
College of Chemistry
Central China Normal University
Wuhan 430079
People's Republic of China
;
    'Xiang, Jiacheng' .
;
Key Laboratory of Pesticides and Chemical Biology of Ministry of Education
College of Chemistry
Central China Normal University
Wuhan 430079
People's Republic of China
;
    'Cao, Liping' .
;
Key Laboratory of Pesticides and Chemical Biology of Ministry of Education
College of Chemistry
Central China Normal University
Wuhan 430079
People's Republic of China
;
_publ_section_synopsis     .
