# Supplementary material for: Diethyl 7,8,18,19-tetra­methyl-2,13-dioxo­hexa­cyclo­[10.10.2.03,24.05,10.014,23.016,21]tetra­cosa-5,7,9,16,18,20-hexa­ene-23,24-dicarboxyl­ate
Source: Acta Crystallogr Sect E Struct Rep Online. 2010 Jun 16;66(Pt 7):o1681. doi: 10.1107/S1600536810022038 (PMC3006902; doi:10.1107/S1600536810022038)
Supplement: Supplementary file 2 [file e-66-o1681-Isup2.hkl]

# 
# h,k,l, Fc-squared, Fo-squared, sigma(Fo-squared) and status flag 
# 
data_I
_shelx_title ' t      IN P21/c' 
_shelx_refln_list_code          4 
_shelx_F_calc_maximum      445.24 
_exptl_crystal_F_000      2320.00 
_reflns_d_resolution_high  0.7492 
 
loop_ 
 _symmetry_equiv_pos_as_xyz 
 'x, y, z' 
 '-x, y+1/2, -z+1/2' 
 '-x, -y, -z' 
 'x, -y-1/2, z-1/2' 
 
_cell_length_a    23.4988 
_cell_length_b    11.6005 
_cell_length_c    21.2685 
_cell_angle_alpha  90.000 
_cell_angle_beta  107.145 
_cell_angle_gamma  90.000 
 
_shelx_F_squared_multiplier     1.000 
 
loop_ 
 _refln_index_h 
 _refln_index_k 
 _refln_index_l 
 _refln_F_squared_calc 
 _refln_F_squared_meas 
 _refln_F_squared_sigma 
 _refln_observed_status 
   2   0   0    15649.13    15642.72    136.08 o 
   3   0   0     8251.80     7751.05     54.25 o 
   4   0   0    13620.22    13889.41     69.44 o 
   5   0   0    28088.78    28612.86    112.24 o 
   6   0   0    48101.54    48410.61    260.53 o 
   7   0   0       67.08       89.60     58.41 o 
   8   0   0     7529.92     7424.33     67.17 o 
   9   0   0        3.39        1.74      6.28 o 
  10   0   0       18.01       31.68      9.01 o 
  11   0   0     3092.78     3271.49     52.79 o 
  12   0   0     2698.88     2798.81     51.26 o 
  13   0   0     1027.42     1086.82     34.41 o 
  14   0   0     1759.68     1728.41     44.35 o 
  15   0   0     1102.34     1091.61     37.44 o 
  16   0   0      754.71      791.10     33.70 o 
  17   0   0       91.01       78.22     20.39 o 
  18   0   0      177.24      212.81     29.19 o 
  19   0   0      167.65      169.46     36.92 o 
  20   0   0       74.66       64.08     29.71 o 
  21   0   0      107.64      132.67     38.23 o 
  22   0   0      516.20      496.89     62.05 o 
  23   0   0        1.98        2.79     24.95 o 
  24   0   0       40.49       36.56     32.94 o 
  25   0   0        6.66       17.49     28.20 o 
  26   0   0        1.11       24.71     31.86 o 
  27   0   0        5.47        5.80     30.15 o 
  28   0   0        7.01       19.84     36.11 o 
  29   0   0       30.96       20.78     38.22 o 
   1   1   0      281.35      239.79      7.66 o 
   2   1   0      435.61      357.22      9.25 o 
   3   1   0     1321.51     1305.93     16.00 o 
   4   1   0       65.72       71.37      5.27 o 
   5   1   0     1942.84     2022.46     20.05 o 
   6   1   0     1351.12     1209.22     18.12 o 
   7   1   0     9217.19     9398.45     60.72 o 
   8   1   0      318.47      284.53     11.16 o 
   9   1   0      186.23      198.10     10.32 o 
  10   1   0     1194.19     1332.68     27.19 o 
  11   1   0      501.65      548.10     16.52 o 
  12   1   0      226.40      206.85     12.35 o 
  13   1   0     2391.29     2609.05     36.59 o 
  14   1   0      352.94      331.57     16.01 o 
  15   1   0      291.41      292.79     16.06 o 
  16   1   0       35.36       47.70      9.61 o 
  17   1   0       33.90       33.47     11.98 o 
  18   1   0      305.19      311.30     27.82 o 
  19   1   0      173.44      191.24     23.86 o 
  20   1   0       37.76       30.60     15.58 o 
  21   1   0       92.15      117.12     26.13 o 
  22   1   0       67.48       45.75     21.17 o 
  23   1   0        2.16        3.15     17.61 o 
  24   1   0        0.53       10.75     19.16 o 
  25   1   0       12.27       10.17     19.25 o 
  26   1   0        1.25       24.51     23.26 o 
  27   1   0       82.82       80.15     27.52 o 
  28   1   0        0.01      -21.37     21.37 o 
  29   1   0       41.01       53.84     29.78 o 
   0   2   0    53917.99    50446.66    728.02 o 
   1   2   0    11590.40    10633.50     90.25 o 
   2   2   0      254.87      252.31      9.53 o 
   3   2   0     4517.29     4734.29     38.94 o 
   4   2   0      279.96      279.47     10.04 o 
   5   2   0      226.18      214.51     10.01 o 
   6   2   0      590.23      521.14     14.67 o 
   7   2   0        0.66        0.64      4.16 o 
   8   2   0     2336.52     2309.19     36.15 o 
   9   2   0      645.99      672.31     16.23 o 
  10   2   0      858.44      725.73     17.78 o 
  11   2   0      217.51      278.58     13.13 o 
  12   2   0      124.42      120.59     10.22 o 
  13   2   0      215.62      281.07     14.36 o 
  14   2   0       89.76       97.77     10.83 o 
  15   2   0       52.46       62.48     10.97 o 
  16   2   0      690.09      600.84     27.65 o 
  17   2   0      472.55      455.34     26.78 o 
  18   2   0        3.80       10.97     12.07 o 
  19   2   0       49.05       47.23     16.59 o 
  20   2   0       93.58       89.69     20.47 o 
  21   2   0      739.49      713.04     46.48 o 
  22   2   0       80.99      111.10     22.19 o 
  23   2   0       19.12        9.09     18.60 o 
  24   2   0       26.17       33.89     21.92 o 
  25   2   0       23.06       46.72     22.39 o 
  26   2   0       49.60       63.19     26.00 o 
  27   2   0       22.14       24.90     24.56 o 
  28   2   0       13.54        9.21     23.99 o 
  29   2   0        0.18      -12.37     26.69 o 
   1   3   0    21067.69    20605.93    236.18 o 
   2   3   0    25139.33    24819.31    217.10 o 
   3   3   0     2168.68     2253.68     26.22 o 
   4   3   0     5209.09     5269.41     35.50 o 
   5   3   0     4387.43     4220.72     38.73 o 
   6   3   0     6597.36     6691.32     53.38 o 
   7   3   0      972.24      873.90     20.46 o 
   8   3   0     1116.87     1134.85     24.03 o 
   9   3   0     1036.93     1266.49     21.21 o 
  10   3   0       57.76       56.22      7.83 o 
  11   3   0      657.59      600.30     16.92 o 
  12   3   0      696.64      750.35     20.31 o 
  13   3   0       78.19       72.63     11.04 o 
  14   3   0       43.46       30.13      9.85 o 
  15   3   0        5.89        0.61      9.32 o 
  16   3   0      112.89       97.63     16.20 o 
  17   3   0       37.48       26.50     12.28 o 
  18   3   0     1427.40     1378.67     43.13 o 
  19   3   0      174.64      172.30     24.17 o 
  20   3   0     1769.85     1565.47     54.92 o 
  21   3   0       37.63       42.64     18.17 o 
  22   3   0       74.45       99.80     22.52 o 
  23   3   0       32.30       12.05     17.06 o 
  24   3   0       86.04       81.82     26.27 o 
  25   3   0        1.24       -1.70     19.87 o 
  26   3   0       16.57       12.72     22.29 o 
  27   3   0       18.51       19.49     25.06 o 
  28   3   0       49.66       68.27     30.27 o 
  29   3   0        0.64       -3.43     29.05 o 
   0   4   0    16103.20    16792.27    281.29 o 
   1   4   0      527.87      523.58     13.19 o 
   2   4   0       51.18       59.70      7.93 o 
   3   4   0        2.76        0.07      5.68 o 
   4   4   0     1457.71     1500.45     21.46 o 
   5   4   0      364.25      343.23     12.09 o 
   6   4   0     4250.84     4447.42     51.16 o 
   7   4   0       20.36       34.46      6.30 o 
   8   4   0      884.26      868.53     22.62 o 
   9   4   0      311.64      266.05     15.33 o 
  10   4   0      581.54      644.12     21.37 o 
  11   4   0      440.46      408.64     19.08 o 
  12   4   0      647.81      645.11     24.57 o 
  13   4   0      884.77      794.03     27.61 o 
  14   4   0       97.23       93.84     13.31 o 
  15   4   0      333.41      299.93     23.42 o 
  16   4   0        6.25       -0.99     10.50 o 
  17   4   0      109.95      115.91     18.04 o 
  18   4   0        3.49        3.00     12.31 o 
  19   4   0      188.54      242.62     25.27 o 
  20   4   0       49.72       35.14     17.24 o 
  21   4   0      176.76      198.06     27.64 o 
  22   4   0        2.61        7.46     15.53 o 
  23   4   0       93.15      143.27     25.79 o 
  24   4   0       37.50       58.86     20.53 o 
  25   4   0       29.77       58.60     24.56 o 
  26   4   0        3.08       -4.65     22.78 o 
  27   4   0        2.20        9.66     26.70 o 
  28   4   0       49.31      104.19     38.32 o 
   1   5   0     5140.85     5111.19     83.87 o 
   2   5   0       46.63       47.46      6.57 o 
   3   5   0      527.50      553.25     18.08 o 
   4   5   0     5072.94     5137.71     41.37 o 
   5   5   0    11867.97    12309.89    104.38 o 
   6   5   0     2540.13     2580.55     31.45 o 
   7   5   0     6626.22     7421.68     79.86 o 
   8   5   0      439.95      503.68     15.48 o 
   9   5   0       26.10       30.99      8.86 o 
  10   5   0      472.52      528.06     20.97 o 
  11   5   0      788.49      840.02     26.35 o 
  12   5   0      646.88      617.44     24.18 o 
  13   5   0       70.64       90.26     14.31 o 
  14   5   0        1.19        1.68      9.73 o 
  15   5   0      208.49      216.13     21.64 o 
  16   5   0       63.34       58.38     14.96 o 
  17   5   0      150.13      141.85     20.14 o 
  18   5   0       34.36       35.47     14.81 o 
  19   5   0        5.83        5.88     14.93 o 
  20   5   0      367.66      386.03     39.06 o 
  21   5   0       28.18       10.15     30.97 o 
  22   5   0      172.13      196.98     37.19 o 
  23   5   0       12.44        2.30     19.47 o 
  24   5   0       32.71       44.22     27.66 o 
  25   5   0       30.74       16.26     25.24 o 
  26   5   0       14.19       36.35     26.46 o 
  27   5   0        2.90        9.99     30.01 o 
  28   5   0       81.61       88.61     37.45 o 
   0   6   0      209.91      239.96     16.98 o 
   1   6   0     2422.86     2445.75     44.91 o 
   2   6   0     6889.84     7203.60     98.27 o 
   3   6   0      395.56      365.29     17.40 o 
   4   6   0     3224.49     2928.70     41.95 o 
   5   6   0      128.64      159.26     10.67 o 
   6   6   0      909.46      824.70     20.14 o 
   7   6   0      232.86      207.09     12.34 o 
   8   6   0       39.53       41.31      9.83 o 
   9   6   0       10.41        2.22      8.39 o 
  10   6   0     1778.90     1883.24     38.03 o 
  11   6   0       43.81       67.61     13.88 o 
  12   6   0       30.91       22.06     12.77 o 
  13   6   0      288.38      278.99     23.12 o 
  14   6   0       15.48       21.60     14.03 o 
  15   6   0      234.34      232.96     26.87 o 
  16   6   0       55.66       65.96     18.39 o 
  17   6   0      123.42       87.64     20.71 o 
  18   6   0      611.88      642.46     41.76 o 
  19   6   0        1.29       -1.08     15.67 o 
  20   6   0      149.97      182.95     27.90 o 
  21   6   0       13.52       22.77     19.43 o 
  22   6   0      247.38      310.04     56.72 o 
  23   6   0        1.33       10.59     20.68 o 
  24   6   0        0.01       18.50     20.19 o 
  25   6   0      151.39      148.29     34.26 o 
  26   6   0       78.32      133.69     33.79 o 
  27   6   0       27.29       41.17     26.79 o 
   1   7   0        0.51       -0.27      6.00 o 
   2   7   0      727.48      752.20     23.88 o 
   3   7   0     2570.85     2690.50     60.59 o 
   4   7   0     2846.41     2834.25     44.62 o 
   5   7   0       13.13       22.23      9.32 o 
   6   7   0      361.10      367.84     19.32 o 
   7   7   0      133.20      148.87     17.64 o 
   8   7   0      110.49      134.29     17.41 o 
   9   7   0       89.38       97.63     16.30 o 
  10   7   0       13.22       18.34     12.07 o 
  11   7   0       11.75       24.01     12.53 o 
  12   7   0      115.36      153.06     21.40 o 
  13   7   0      359.95      324.26     32.89 o 
  14   7   0      159.09      143.43     23.44 o 
  15   7   0       64.32       77.26     19.65 o 
  16   7   0      102.21      129.92     23.62 o 
  17   7   0      534.17      486.66     38.03 o 
  18   7   0       88.39       80.01     21.62 o 
  19   7   0      203.08      202.14     29.09 o 
  20   7   0        1.86       21.24     17.44 o 
  21   7   0        6.07       -8.78     15.75 o 
  22   7   0        0.47       19.88     20.58 o 
  23   7   0        4.86       -4.31     19.65 o 
  24   7   0       31.24       41.71     24.02 o 
  25   7   0        1.01        9.45     24.31 o 
  26   7   0        0.03       27.59     25.03 o 
   0   8   0       33.14       57.36     19.87 o 
   1   8   0      204.68      218.95     20.50 o 
   2   8   0       95.16       65.83     14.43 o 
   3   8   0      159.46      143.76     15.37 o 
   4   8   0      223.71      269.68     18.99 o 
   5   8   0       80.26       87.79     13.70 o 
   6   8   0       91.16       95.38     16.59 o 
   7   8   0      520.97      458.86     27.32 o 
   8   8   0       11.01       24.76     13.12 o 
   9   8   0       19.35       15.81     12.90 o 
  10   8   0      219.01      213.28     25.73 o 
  11   8   0       90.30       75.20     17.10 o 
  12   8   0       65.80       57.52     15.70 o 
  13   8   0      487.52      439.76     34.80 o 
  14   8   0       89.04       80.79     20.56 o 
  15   8   0      814.28      774.36     44.20 o 
  16   8   0      150.78      135.81     25.51 o 
  17   8   0        2.49        2.53     15.17 o 
  18   8   0      193.59      183.72     28.42 o 
  19   8   0       99.18      137.68     25.93 o 
  20   8   0        7.80       16.70     17.58 o 
  21   8   0        5.58      -11.27     16.04 o 
  22   8   0        0.27       16.90     22.08 o 
  23   8   0       33.74       42.44     25.53 o 
  24   8   0       31.02       50.72     27.30 o 
  25   8   0        0.00       -6.75     24.38 o 
   1   9   0        1.22       -3.18     12.40 o 
   2   9   0       45.33       46.57     15.26 o 
   3   9   0       56.73       64.78     16.07 o 
   4   9   0       39.87       25.77     16.03 o 
   5   9   0       31.85       15.08     15.92 o 
   6   9   0      316.06      255.68     28.23 o 
   7   9   0     1212.56     1091.91     45.73 o 
   8   9   0       15.47       22.74     16.89 o 
   9   9   0        0.07       10.81     13.23 o 
  10   9   0      685.13      671.58     34.83 o 
  11   9   0      675.34      703.60     35.33 o 
  12   9   0       70.43       64.57     19.82 o 
  13   9   0        2.02       -0.70     14.79 o 
  14   9   0      268.01      269.54     31.70 o 
  15   9   0      393.84      440.21     38.42 o 
  16   9   0      116.90      142.72     25.99 o 
  17   9   0        0.17        2.73     15.85 o 
  18   9   0       23.19       30.01     18.62 o 
  19   9   0        1.21       25.31     19.74 o 
  20   9   0        0.08       -2.56     17.59 o 
  21   9   0        5.52       14.22     20.52 o 
  22   9   0       16.09        1.67     24.10 o 
  23   9   0       11.98        8.60     24.52 o 
  24   9   0        0.08      -10.06     24.40 o 
   0  10   0        4.54       18.67     20.83 o 
   1  10   0       13.16       20.45     15.03 o 
   2  10   0      297.51      314.34     27.38 o 
   3  10   0      262.05      259.05     29.64 o 
   4  10   0       58.19       63.02     20.52 o 
   5  10   0       74.64       87.26     22.32 o 
   6  10   0      159.82      163.34     25.77 o 
   7  10   0      551.49      437.22     36.18 o 
   8  10   0      190.17      155.71     26.11 o 
   9  10   0       91.75      121.21     24.04 o 
  10  10   0       99.44      117.42     23.92 o 
  11  10   0       29.88       27.86     18.03 o 
  12  10   0       55.34       46.23     23.15 o 
  13  10   0        5.51        9.77     20.83 o 
  14  10   0       11.80      -13.52     18.21 o 
  15  10   0       77.19       72.32     27.09 o 
  16  10   0       80.99       77.36     22.96 o 
  17  10   0      130.57      173.27     29.71 o 
  18  10   0        2.31       -4.84     17.66 o 
  19  10   0        9.50      -14.46     18.07 o 
  20  10   0        1.21      -11.72     19.24 o 
  21  10   0        9.34       43.61     25.33 o 
  22  10   0        7.60       -2.83     23.98 o 
   1  11   0        5.97       -3.84     16.65 o 
   2  11   0      556.62      537.18     39.89 o 
   3  11   0     1220.21     1227.75     52.89 o 
   4  11   0       37.54       28.75     19.50 o 
   5  11   0      425.27      497.70     39.23 o 
   6  11   0        1.62        4.47     17.14 o 
   7  11   0      365.25      319.27     34.37 o 
   8  11   0       10.70        2.85     17.77 o 
   9  11   0        1.87       12.12     17.69 o 
  10  11   0        4.36       10.82     17.65 o 
  11  11   0       20.50       31.81     22.53 o 
  12  11   0       72.78       61.88     26.25 o 
  13  11   0       50.14       51.89     25.22 o 
  14  11   0       31.02       56.09     26.59 o 
  15  11   0        2.98       25.36     23.24 o 
  16  11   0       45.87       70.19     30.57 o 
  17  11   0       10.29       13.77     25.11 o 
  18  11   0        0.07       -5.81     23.90 o 
  19  11   0        6.99       18.15     27.21 o 
  20  11   0        7.19       -1.84     26.33 o 
  21  11   0       19.34      -22.94     31.11 o 
   0  12   0      114.60       84.50     39.57 o 
   1  12   0       28.19       34.67     19.65 o 
   2  12   0       22.37       32.46     20.41 o 
   3  12   0       43.40       14.81     19.43 o 
   4  12   0      105.58      112.12     25.86 o 
   5  12   0       77.11       72.01     23.01 o 
   6  12   0      183.70      176.42     29.02 o 
   7  12   0       74.42       94.49     24.77 o 
   8  12   0       13.84       11.76     18.51 o 
   9  12   0        3.38        0.34     18.17 o 
  10  12   0        0.78       -6.06     20.45 o 
  11  12   0        2.08       -7.74     20.67 o 
  12  12   0       18.94       22.01     24.39 o 
  13  12   0        6.08       14.78     23.40 o 
  14  12   0        2.03        1.00     24.67 o 
  15  12   0        3.33        6.03     25.95 o 
  16  12   0       50.10       61.29     31.01 o 
  17  12   0        2.99       -6.05     26.61 o 
  18  12   0        0.45        0.72     26.69 o 
   1  13   0        6.36       19.26     23.19 o 
   2  13   0       60.93       46.96     26.06 o 
   3  13   0       18.07       28.71     21.13 o 
   4  13   0        2.50       25.86     19.66 o 
   5  13   0        4.67        3.35     19.05 o 
   6  13   0       35.29       49.54     22.29 o 
   7  13   0       51.50       55.30     23.33 o 
   8  13   0       44.12       38.16     22.28 o 
   9  13   0       10.32       -4.13     21.90 o 
  10  13   0        9.72       -8.97     22.64 o 
  11  13   0       22.35       31.12     27.01 o 
  12  13   0       14.12        2.97     27.07 o 
  13  13   0        2.30       14.26     27.17 o 
  14  13   0        0.06        2.57     28.03 o 
  15  13   0       57.13       83.25     35.32 o 
  16  13   0        0.83        2.11     29.55 o 
   0  14   0      197.01      268.05     60.33 o 
   1  14   0        6.59       11.50     23.80 o 
   2  14   0        7.16        3.24     24.10 o 
   3  14   0        2.42       21.83     25.58 o 
   4  14   0       43.83       57.96     28.85 o 
   5  14   0        0.14        3.16     19.97 o 
   6  14   0       10.84       37.20     24.09 o 
   7  14   0       94.29      124.34     30.36 o 
   8  14   0       17.44       12.98     27.55 o 
   9  14   0       10.76       21.80     28.16 o 
  10  14   0        0.13        4.25     26.30 o 
  11  14   0       11.24       23.54     30.62 o 
  12  14   0       19.83       40.48     32.89 o 
   1  15   0       83.89      126.22     36.55 o 
   2  15   0       16.47       43.66     31.02 o 
   3  15   0        5.12       31.22     30.33 o 
   4  15   0       14.72       -6.53     25.77 o 
   5  15   0        2.37       21.40     28.05 o 
   6  15   0       51.38       42.93     30.10 o 
   7  15   0        4.25       63.29     51.79 o 
 -30   1   1        2.84       -3.93     26.47 o 
 -29   1   1       78.03       79.83     32.66 o 
 -28   1   1        0.70       -0.64     23.63 o 
 -27   1   1        1.57        6.65     21.89 o 
 -26   1   1        3.01       20.92     21.28 o 
 -25   1   1       15.29       20.36     19.83 o 
 -24   1   1       11.58       12.93     18.99 o 
 -23   1   1      117.03      120.70     26.55 o 
 -22   1   1       38.09       58.02     21.39 o 
 -21   1   1      164.27      159.88     27.50 o 
 -20   1   1      219.14      185.50     24.46 o 
 -19   1   1       82.22      100.65     19.37 o 
 -18   1   1        0.02        0.56     10.10 o 
 -17   1   1      188.97      180.50     16.59 o 
 -16   1   1       30.92       39.88      9.01 o 
 -15   1   1     1694.38     1564.07     32.85 o 
 -14   1   1      197.73      236.98     14.89 o 
 -13   1   1     5961.56     6205.28     55.76 o 
 -12   1   1     1753.92     1751.63     31.56 o 
 -11   1   1       45.84       57.67      7.68 o 
 -10   1   1     1341.74     1316.56     24.22 o 
  -9   1   1       93.00       81.85      7.65 o 
  -8   1   1      232.54      285.14     10.95 o 
  -7   1   1     8857.35     9544.36     50.33 o 
  -6   1   1    20331.69    20767.36     85.78 o 
  -5   1   1      685.40      693.31     13.97 o 
  -4   1   1     6338.38     6156.89     36.16 o 
  -3   1   1    12261.30    12637.76     80.93 o 
  -2   1   1   105463.43   101501.26    608.35 o 
  -1   1   1    41409.95    39162.52    255.22 o 
   0   1   1    22615.63    22481.30    100.93 o 
   1   1   1     1581.78     1572.95     19.88 o 
   2   1   1      756.84      724.88     12.14 o 
   3   1   1    23321.94    23166.45     86.89 o 
   4   1   1    15987.90    17356.84     66.85 o 
   5   1   1     6263.62     6187.02     46.49 o 
   6   1   1       74.30       80.61      6.30 o 
   7   1   1    11008.95    11257.54     55.85 o 
   8   1   1      420.97      409.28     12.68 o 
   9   1   1       59.38       56.18      6.83 o 
  10   1   1      314.66      356.80     13.61 o 
  11   1   1      149.82      153.02     10.73 o 
  12   1   1     1654.43     1635.44     28.21 o 
  13   1   1       14.01       13.35      6.30 o 
  14   1   1      429.52      411.82     17.43 o 
  15   1   1     3311.15     3266.52     49.57 o 
  16   1   1      138.70      127.27     14.46 o 
  17   1   1      605.27      506.85     31.97 o 
  18   1   1      185.37      229.88     25.50 o 
  19   1   1      420.28      360.42     31.05 o 
  20   1   1       71.48       78.85     19.58 o 
  21   1   1      321.77      320.02     37.53 o 
  22   1   1      348.61      352.22     40.09 o 
  23   1   1      107.82      150.31     29.77 o 
  24   1   1       24.37       19.96     21.64 o 
  25   1   1       91.90       58.36     24.71 o 
  26   1   1        2.02        7.48     21.81 o 
  27   1   1        0.47       -5.88     21.98 o 
  28   1   1        8.56        9.69     25.72 o 
  29   1   1        1.64        8.76     27.66 o 
 -30   2   1        1.66       17.06     48.05 o 
 -29   2   1       71.71       68.23     32.35 o 
 -28   2   1        2.92      -14.99     22.54 o 
 -27   2   1        9.96      -17.23     19.98 o 
 -26   2   1       21.83       16.54     20.14 o 
 -25   2   1        0.05       -7.17     18.05 o 
 -24   2   1        4.63       -8.03     17.13 o 
 -23   2   1      840.37      847.24     52.65 o 
 -22   2   1      644.04      609.03     39.59 o 
 -21   2   1       10.76       28.47     16.15 o 
 -20   2   1      963.90      921.13     41.87 o 
 -19   2   1        4.50        6.31     11.42 o 
 -18   2   1      453.38      433.01     27.44 o 
 -17   2   1       12.68       -7.51      9.33 o 
 -16   2   1        7.66       13.07      8.51 o 
 -15   2   1      147.50      177.23     16.52 o 
 -14   2   1     1548.19     1591.56     30.04 o 
 -13   2   1      149.38      143.28     11.47 o 
 -12   2   1        0.79        4.35      5.41 o 
 -11   2   1     3699.06     3838.25     39.79 o 
 -10   2   1       10.22       32.91      6.23 o 
  -9   2   1      626.56      787.20     16.76 o 
  -8   2   1     1334.42     1228.05     23.51 o 
  -7   2   1      457.84      451.14     14.75 o 
  -6   2   1        1.75        7.51      4.97 o 
  -5   2   1     7017.66     7379.06     49.86 o 
  -4   2   1       34.88       25.60      4.70 o 
  -3   2   1       37.25       56.00      6.27 o 
  -2   2   1    55089.04    53356.90    397.93 o 
  -1   2   1      233.08      239.02      7.89 o 
   0   2   1      771.47      947.04     13.80 o 
   1   2   1      778.80      819.33     11.82 o 
   2   2   1     6264.97     6615.21     50.76 o 
   3   2   1     2733.57     2780.93     27.03 o 
   4   2   1    28883.44    29388.31    106.73 o 
   5   2   1     1217.55     1102.78     20.59 o 
   6   2   1    11777.00    12040.73     84.27 o 
   7   2   1     4981.50     5011.71     38.43 o 
   8   2   1      172.14      228.58     10.63 o 
   9   2   1     2497.93     2922.41     36.20 o 
  10   2   1    20642.89    22366.43    171.53 o 
  11   2   1     1991.01     2016.69     30.08 o 
  12   2   1      663.85      731.06     25.34 o 
  13   2   1      502.84      481.52     19.76 o 
  14   2   1      430.69      433.44     17.69 o 
  15   2   1      111.63      117.81     15.90 o 
  16   2   1      216.34      232.58     21.06 o 
  17   2   1       35.11       22.87     12.32 o 
  18   2   1     1228.01     1170.86     45.14 o 
  19   2   1        3.07       -4.14     13.67 o 
  20   2   1      192.83      172.16     25.53 o 
  21   2   1      183.61      223.89     28.47 o 
  22   2   1       64.08       75.29     21.03 o 
  23   2   1        0.89       -6.09     18.10 o 
  24   2   1      263.84      244.70     36.22 o 
  25   2   1        5.24        8.92     21.17 o 
  26   2   1       54.73       69.99     27.24 o 
  27   2   1        2.12       -8.88     22.99 o 
  28   2   1        7.37       -0.28     25.13 o 
  29   2   1        2.11        8.81     27.83 o 
 -29   3   1        1.09      -13.10     29.70 o 
 -28   3   1       52.22       62.94     29.11 o 
 -27   3   1       28.80       32.50     24.47 o 
 -26   3   1        0.11      -18.09     18.43 o 
 -25   3   1       78.96      105.69     27.21 o 
 -24   3   1       19.76       10.97     19.50 o 
 -23   3   1        9.32       33.01     17.59 o 
 -22   3   1        0.05       -3.87     15.38 o 
 -21   3   1      401.99      441.36     35.78 o 
 -20   3   1       30.20       43.72     17.10 o 
 -19   3   1       75.68       73.33     16.22 o 
 -18   3   1       65.66       55.62     14.68 o 
 -17   3   1      297.29      285.25     23.59 o 
 -16   3   1        0.15        7.84      9.86 o 
 -15   3   1     1961.99     2083.16     41.31 o 
 -14   3   1      440.51      415.78     20.64 o 
 -13   3   1      116.42      125.20     13.40 o 
 -12   3   1       14.74       18.16      5.81 o 
 -11   3   1       48.59       48.82      6.62 o 
 -10   3   1      618.73      532.34     18.65 o 
  -9   3   1       47.34      105.87     10.47 o 
  -8   3   1     9582.62    10593.87     86.21 o 
  -7   3   1       13.01       -1.72      5.22 o 
  -6   3   1    11579.26    12236.17     95.01 o 
  -5   3   1     1931.30     1817.43     25.26 o 
  -4   3   1     7673.33     7951.59     69.43 o 
  -3   3   1    11341.73    11207.91     89.00 o 
  -2   3   1      557.17      480.48     13.35 o 
  -1   3   1    71061.21    70380.30    755.54 o 
   0   3   1    23040.88    23604.12    221.42 o 
   1   3   1      181.16      187.71      8.54 o 
   2   3   1    22357.14    22346.74    109.58 o 
   3   3   1     9659.53     9987.24     84.36 o 
   4   3   1      193.23      216.25      9.67 o 
   5   3   1      659.76      616.56     14.60 o 
   6   3   1      225.82      234.35     10.53 o 
   7   3   1     2954.00     3077.86     35.98 o 
   8   3   1     4467.52     4522.06     46.73 o 
   9   3   1      633.31      530.63     15.65 o 
  10   3   1      172.20      137.21     10.01 o 
  11   3   1      490.78      473.31     16.01 o 
  12   3   1      104.54      127.93     10.61 o 
  13   3   1     1786.33     1797.39     35.75 o 
  14   3   1      949.21      954.92     32.49 o 
  15   3   1     1480.23     1501.80     60.66 o 
  16   3   1     2685.88     2600.02     72.23 o 
  17   3   1      217.72      218.18     22.13 o 
  18   3   1      142.15      165.45     23.15 o 
  19   3   1      388.35      319.06     30.64 o 
  20   3   1      151.15      150.16     24.80 o 
  21   3   1        2.29       -6.92     14.93 o 
  22   3   1        9.94       21.67     17.36 o 
  23   3   1       13.63       24.05     18.95 o 
  24   3   1       10.39       12.78     21.24 o 
  25   3   1       59.52       90.12     28.29 o 
  26   3   1       59.22       62.85     28.36 o 
  27   3   1        0.04       -4.63     23.74 o 
  28   3   1        4.58        1.20     25.11 o 
  29   3   1        0.82       55.48     40.95 o 
 -29   4   1        3.78       -9.63     29.94 o 
 -28   4   1        4.97      -11.05     28.72 o 
 -27   4   1       35.87       31.37     29.77 o 
 -26   4   1       22.02       -4.71     23.58 o 
 -25   4   1       19.53       11.14     20.33 o 
 -24   4   1       14.72       11.38     18.44 o 
 -23   4   1        8.24       16.14     17.29 o 
 -22   4   1        2.00       -3.99     15.54 o 
 -21   4   1       37.32       24.73     17.02 o 
 -20   4   1      695.13      688.92     36.16 o 
 -19   4   1       24.27       25.30     13.99 o 
 -18   4   1        4.03        5.68     11.90 o 
 -17   4   1      313.79      299.83     24.88 o 
 -16   4   1      434.38      455.57     30.28 o 
 -15   4   1     1445.83     1352.87     44.31 o 
 -14   4   1      655.73      675.98     25.24 o 
 -13   4   1      420.11      445.53     21.15 o 
 -12   4   1       14.44       21.71      8.73 o 
 -11   4   1      272.97      290.58     17.25 o 
 -10   4   1       14.45       23.41      7.88 o 
  -9   4   1     1006.32     1099.30     28.44 o 
  -8   4   1      612.90      641.93     19.62 o 
  -7   4   1     4259.35     4165.68     44.20 o 
  -6   4   1      489.47      472.75     12.75 o 
  -5   4   1      497.75      435.85     12.63 o 
  -4   4   1     6892.94     7197.31     74.29 o 
  -3   4   1     3090.31     2918.75     47.84 o 
  -2   4   1     3333.23     3339.07     36.01 o 
  -1   4   1    13845.28    13898.77    151.90 o 
   0   4   1    25057.60    26235.64    233.27 o 
   1   4   1      260.50      288.43     11.25 o 
   2   4   1       11.86        7.91      5.28 o 
   3   4   1     7480.86     7756.96     88.12 o 
   4   4   1     6645.19     6539.66     65.07 o 
   5   4   1     4665.33     4509.46     38.99 o 
   6   4   1     2014.33     2070.50     27.45 o 
   7   4   1       53.48       93.21      8.59 o 
   8   4   1     2217.05     2199.59     42.81 o 
   9   4   1     1481.47     1464.68     24.93 o 
  10   4   1       13.57       11.83      5.97 o 
  11   4   1     1319.09     1410.03     33.47 o 
  12   4   1     2918.78     2907.72     45.56 o 
  13   4   1      200.48      221.06     16.75 o 
  14   4   1        0.08       -2.05      9.73 o 
  15   4   1       37.69       24.31     12.22 o 
  16   4   1       56.42       57.80     14.89 o 
  17   4   1      241.08      237.56     23.59 o 
  18   4   1     1563.56     1415.15     51.66 o 
  19   4   1      121.19      112.18     22.53 o 
  20   4   1        1.32        6.20     15.12 o 
  21   4   1      384.26      384.11     36.17 o 
  22   4   1       14.49       11.69     17.16 o 
  23   4   1       31.45       55.88     21.50 o 
  24   4   1       31.85       38.17     20.26 o 
  25   4   1        8.25       17.74     24.82 o 
  26   4   1        2.68      -15.26     23.44 o 
  27   4   1        1.00       28.89     29.94 o 
  28   4   1        4.78       21.21     30.81 o 
 -28   5   1        0.01       30.30     31.04 o 
 -27   5   1       61.18       55.31     31.67 o 
 -26   5   1        6.36        0.54     20.53 o 
 -25   5   1        0.44        5.77     19.17 o 
 -24   5   1       17.98       23.22     23.10 o 
 -23   5   1       63.42       76.59     27.35 o 
 -22   5   1       35.73       53.13     25.45 o 
 -21   5   1        3.84       -8.35     14.94 o 
 -20   5   1       61.93       85.43     20.68 o 
 -19   5   1        0.24       -3.56     14.82 o 
 -18   5   1      158.30      189.83     25.14 o 
 -17   5   1       25.06       35.84     14.01 o 
 -16   5   1        1.43        2.92     12.76 o 
 -15   5   1      181.48      158.44     19.62 o 
 -14   5   1      698.32      674.69     26.38 o 
 -13   5   1      242.38      243.62     18.45 o 
 -12   5   1      280.11      291.14     19.05 o 
 -11   5   1     1718.80     1721.39     35.92 o 
 -10   5   1       27.89       25.16      8.73 o 
  -9   5   1      111.96      172.02     13.77 o 
  -8   5   1      721.53      665.67     20.76 o 
  -7   5   1     2164.04     2142.38     32.03 o 
  -6   5   1      451.28      518.06     17.15 o 
  -5   5   1     1234.14     1201.85     25.26 o 
  -4   5   1        0.73       29.96      8.79 o 
  -3   5   1      964.98      921.65     22.38 o 
  -2   5   1     6048.31     6740.64     73.67 o 
  -1   5   1      773.13      706.00     15.70 o 
   0   5   1     1142.02     1152.20     20.26 o 
   1   5   1     1227.09     1225.59     21.18 o 
   2   5   1      261.47      289.77     12.26 o 
   3   5   1     1963.49     2055.65     41.73 o 
   4   5   1     4113.90     4725.14     50.54 o 
   5   5   1     1866.33     1985.97     37.65 o 
   6   5   1       55.54       74.26      8.80 o 
   7   5   1     1934.45     1938.78     29.27 o 
   8   5   1     1259.30     1458.25     27.33 o 
   9   5   1      242.67      215.07     12.72 o 
  10   5   1        1.61        1.07      7.53 o 
  11   5   1      243.80      309.24     18.92 o 
  12   5   1      376.40      392.45     21.10 o 
  13   5   1        6.31       -6.56      9.24 o 
  14   5   1      621.40      568.05     29.05 o 
  15   5   1      948.11      929.48     36.02 o 
  16   5   1       13.42       17.36     12.96 o 
  17   5   1       36.86       26.81     13.76 o 
  18   5   1      945.31      864.08     37.72 o 
  19   5   1      134.47      150.15     24.56 o 
  20   5   1        3.77       -0.95     18.64 o 
  21   5   1        2.92       14.56     21.20 o 
  22   5   1       39.06       87.04     28.00 o 
  23   5   1       57.13       61.79     26.47 o 
  24   5   1        3.96       21.99     24.32 o 
  25   5   1        0.00       -8.69     22.57 o 
  26   5   1        0.87        8.91     25.42 o 
  27   5   1       10.62       15.84     28.43 o 
  28   5   1       28.61      100.69     70.49 o 
 -27   6   1       50.36       50.24     28.03 o 
 -26   6   1        5.45       -4.37     20.57 o 
 -25   6   1        2.63        9.35     21.53 o 
 -24   6   1        1.57       11.38     20.80 o 
 -23   6   1        8.49       33.66     20.79 o 
 -22   6   1      110.91      133.26     28.71 o 
 -21   6   1        1.63       12.42     17.02 o 
 -20   6   1      145.70      172.95     27.48 o 
 -19   6   1       77.62       76.00     21.07 o 
 -18   6   1      173.74      180.91     26.49 o 
 -17   6   1      694.95      630.82     38.47 o 
 -16   6   1       46.40       50.13     19.76 o 
 -15   6   1       19.01       17.19     15.35 o 
 -14   6   1       40.80       42.19     14.17 o 
 -13   6   1      193.59      176.70     19.68 o 
 -12   6   1      703.24      710.35     30.26 o 
 -11   6   1       52.78       36.42     12.57 o 
 -10   6   1      108.69      114.55     15.89 o 
  -9   6   1      229.00      216.33     19.19 o 
  -8   6   1       17.88       17.15      8.32 o 
  -7   6   1      308.21      382.47     14.51 o 
  -6   6   1      176.27      168.37     13.38 o 
  -5   6   1      442.56      421.06     18.54 o 
  -4   6   1    15041.26    16357.63    160.51 o 
  -3   6   1     1868.38     1759.83     32.83 o 
  -2   6   1      888.05      794.05     22.75 o 
  -1   6   1       29.28       26.03      8.06 o 
   0   6   1        8.56       10.55      5.82 o 
   1   6   1      288.41      350.43     13.97 o 
   2   6   1        1.45       -4.45      5.60 o 
   3   6   1     2819.72     2814.56     41.17 o 
   4   6   1      997.18     1064.35     24.58 o 
   5   6   1      617.66      716.12     19.28 o 
   6   6   1       38.41       38.09      7.97 o 
   7   6   1       13.93       14.58      7.45 o 
   8   6   1      293.18      300.40     18.10 o 
   9   6   1      389.25      393.43     20.36 o 
  10   6   1      513.64      537.25     23.31 o 
  11   6   1      100.71       89.42     13.51 o 
  12   6   1       87.63       97.63     16.07 o 
  13   6   1      524.28      486.20     32.48 o 
  14   6   1      117.20      113.86     20.02 o 
  15   6   1      122.17      141.04     22.06 o 
  16   6   1        8.42       14.98     15.03 o 
  17   6   1      148.33      159.12     24.93 o 
  18   6   1      787.06      723.33     43.48 o 
  19   6   1      139.24      114.41     24.00 o 
  20   6   1      220.84      254.36     36.20 o 
  21   6   1      330.45      366.65     42.81 o 
  22   6   1      157.30      175.75     31.52 o 
  23   6   1        5.14       19.58     20.57 o 
  24   6   1       21.44       20.63     22.90 o 
  25   6   1        2.14       22.96     23.97 o 
  26   6   1       88.73      113.72     32.57 o 
  27   6   1        0.01        2.48     24.81 o 
 -27   7   1        0.34      -18.94     32.82 o 
 -26   7   1       23.36       35.08     26.95 o 
 -25   7   1      106.95      108.62     30.80 o 
 -24   7   1        0.03       -0.08     21.03 o 
 -23   7   1        2.20       -5.39     19.78 o 
 -22   7   1       14.68       43.32     19.12 o 
 -21   7   1        8.32       -1.11     16.44 o 
 -20   7   1      156.00      147.96     26.94 o 
 -19   7   1       70.36       64.09     20.60 o 
 -18   7   1      295.91      278.86     32.17 o 
 -17   7   1      323.33      258.96     30.89 o 
 -16   7   1       47.90       51.66     18.60 o 
 -15   7   1      115.09       90.55     23.32 o 
 -14   7   1        2.00      -13.46     13.46 o 
 -13   7   1        2.88      -11.15     11.15 o 
 -12   7   1       32.70       35.58     13.66 o 
 -11   7   1        5.66       11.94     11.94 o 
 -10   7   1       27.44       26.20     12.24 o 
  -9   7   1        2.79        7.21     10.78 o 
  -8   7   1       65.40       65.39     14.48 o 
  -7   7   1      128.89      169.53     18.19 o 
  -6   7   1       83.44       79.07     11.92 o 
  -5   7   1       49.47       35.10      9.89 o 
  -4   7   1      125.10      145.98     14.34 o 
  -3   7   1      224.89      230.84     16.35 o 
  -2   7   1      254.98      240.35     16.38 o 
  -1   7   1     1399.26     1317.97     30.24 o 
   0   7   1        1.77        2.56      5.95 o 
   1   7   1      403.21      382.10     18.03 o 
   2   7   1      249.70      303.21     16.61 o 
   3   7   1      491.60      523.50     24.07 o 
   4   7   1     2083.21     2173.07     44.57 o 
   5   7   1      689.29      672.32     26.46 o 
   6   7   1      714.22      670.95     26.32 o 
   7   7   1       58.33       57.87     13.48 o 
   8   7   1       10.16        9.28     10.65 o 
   9   7   1      500.65      492.42     26.66 o 
  10   7   1      147.52      144.58     18.75 o 
  11   7   1        0.28        6.02     10.86 o 
  12   7   1      184.21      184.09     23.90 o 
  13   7   1      476.85      430.19     33.26 o 
  14   7   1       63.51       64.84     18.18 o 
  15   7   1       12.31       11.69     14.88 o 
  16   7   1        5.84       13.40     15.82 o 
  17   7   1      147.69      151.78     25.82 o 
  18   7   1       50.81       51.72     19.95 o 
  19   7   1      197.68      250.36     31.51 o 
  20   7   1        0.17        9.92     16.60 o 
  21   7   1       57.11       40.93     22.12 o 
  22   7   1       71.55       61.75     25.01 o 
  23   7   1        8.59       18.78     21.99 o 
  24   7   1       63.39       98.04     31.22 o 
  25   7   1       32.76       30.95     27.04 o 
  26   7   1       51.24       49.36     31.24 o 
 -25   8   1       13.76        5.72     26.30 o 
 -24   8   1       22.89       36.92     25.59 o 
 -23   8   1       10.71        5.24     21.67 o 
 -22   8   1       10.27       33.52     21.30 o 
 -21   8   1        1.94       -9.98     16.28 o 
 -20   8   1        7.76       -8.49     16.14 o 
 -19   8   1        3.33       11.58     17.72 o 
 -18   8   1      268.76      270.41     32.71 o 
 -17   8   1      158.39      153.96     26.44 o 
 -16   8   1      152.79      188.00     27.70 o 
 -15   8   1      102.19      126.12     24.23 o 
 -14   8   1      249.12      224.90     32.78 o 
 -13   8   1      261.89      246.32     25.63 o 
 -12   8   1      620.38      616.70     33.05 o 
 -11   8   1      132.61      131.07     20.01 o 
 -10   8   1      231.96      253.63     24.28 o 
  -9   8   1      216.47      232.47     23.16 o 
  -8   8   1      440.36      389.87     26.81 o 
  -7   8   1       39.15       32.44     13.52 o 
  -6   8   1        6.84       11.71     11.62 o 
  -5   8   1      345.77      367.77     20.94 o 
  -4   8   1      438.08      442.62     22.49 o 
  -3   8   1      610.40      578.79     24.08 o 
  -2   8   1      165.62      149.26     18.13 o 
  -1   8   1      341.35      414.12     25.29 o 
   0   8   1      474.52      501.97     26.97 o 
   1   8   1      126.30      134.54     17.72 o 
   2   8   1        4.61        7.74     10.83 o 
   3   8   1      352.36      323.59     23.23 o 
   4   8   1      140.36      137.21     15.16 o 
   5   8   1       90.08       83.40     13.36 o 
   6   8   1       13.44       23.45     12.40 o 
   7   8   1      267.83      254.40     22.32 o 
   8   8   1        6.34        4.00     11.39 o 
   9   8   1      239.75      250.48     23.19 o 
  10   8   1       60.21       70.60     15.60 o 
  11   8   1       98.09      101.02     17.40 o 
  12   8   1       84.26      104.23     21.12 o 
  13   8   1       32.84       24.93     15.82 o 
  14   8   1      851.76      775.40     41.80 o 
  15   8   1      150.19      148.62     25.29 o 
  16   8   1      144.07      137.56     25.35 o 
  17   8   1        3.58       -5.04     15.19 o 
  18   8   1       69.02       74.02     22.64 o 
  19   8   1       73.55       91.89     24.23 o 
  20   8   1       60.06       77.62     23.53 o 
  21   8   1       96.31      105.69     28.71 o 
  22   8   1       10.63        1.23     21.45 o 
  23   8   1       21.70       34.02     24.86 o 
  24   8   1        8.05       10.90     25.85 o 
  25   8   1        4.70       40.23     29.39 o 
 -24   9   1       14.53       28.78     28.14 o 
 -23   9   1       15.37       21.42     27.43 o 
 -22   9   1       17.25       42.41     23.22 o 
 -21   9   1        0.01        5.74     19.83 o 
 -20   9   1        1.97       -2.08     17.63 o 
 -19   9   1        2.61      -15.94     15.94 o 
 -18   9   1        9.41       12.15     17.36 o 
 -17   9   1       20.16       27.13     18.26 o 
 -16   9   1       24.91       13.08     17.52 o 
 -15   9   1      116.92      112.71     23.92 o 
 -14   9   1       19.53       30.72     18.60 o 
 -13   9   1       94.44       94.15     26.73 o 
 -12   9   1        9.02       11.03     16.29 o 
 -11   9   1      483.55      466.09     32.15 o 
 -10   9   1       53.98       54.46     17.20 o 
  -9   9   1       58.26       57.35     16.40 o 
  -8   9   1       14.06        4.26     13.34 o 
  -7   9   1      797.65      793.72     40.44 o 
  -6   9   1        2.73        7.08     15.02 o 
  -5   9   1      180.62      184.94     24.92 o 
  -4   9   1      390.91      323.35     29.68 o 
  -3   9   1      791.15      794.00     33.49 o 
  -2   9   1        7.52       -2.27     12.46 o 
  -1   9   1     1929.83     1923.96     49.13 o 
   0   9   1       47.97       43.42     15.08 o 
   1   9   1     1980.56     1906.91     57.99 o 
   2   9   1     1040.81      867.48     35.11 o 
   3   9   1      345.07      320.85     25.46 o 
   4   9   1     1024.94      931.71     41.71 o 
   5   9   1      949.84      991.88     43.25 o 
   6   9   1       30.99       14.24     15.26 o 
   7   9   1       56.53       78.62     20.16 o 
   8   9   1        6.67       -1.74     14.86 o 
   9   9   1       15.33       24.78     13.95 o 
  10   9   1       66.91       58.88     16.13 o 
  11   9   1       62.02       55.95     18.88 o 
  12   9   1       33.21       49.93     19.08 o 
  13   9   1       69.52       32.76     17.23 o 
  14   9   1      108.81      102.21     23.55 o 
  15   9   1        8.08       21.90     16.99 o 
  16   9   1      182.57      193.82     28.55 o 
  17   9   1        0.74       10.74     17.63 o 
  18   9   1       77.78      111.05     25.37 o 
  19   9   1        1.37       -3.29     16.93 o 
  20   9   1        1.60        2.41     19.79 o 
  21   9   1       37.99       62.13     27.03 o 
  22   9   1        1.38       32.40     26.04 o 
  23   9   1       15.56       33.01     28.23 o 
  24   9   1        0.13       39.99     65.60 o 
 -23  10   1       36.77       81.40     32.00 o 
 -22  10   1        1.27      -12.68     20.50 o 
 -21  10   1        0.54      -13.70     21.11 o 
 -20  10   1        3.75       10.68     20.38 o 
 -19  10   1        1.09        9.02     19.51 o 
 -18  10   1       70.24      114.67     27.10 o 
 -17  10   1       22.34       52.73     21.58 o 
 -16  10   1       91.49      103.48     25.12 o 
 -15  10   1       15.39        8.60     17.88 o 
 -14  10   1        0.61        7.32     20.37 o 
 -13  10   1      237.34      234.59     35.88 o 
 -12  10   1       97.75       97.82     22.94 o 
 -11  10   1      138.73      122.93     24.39 o 
 -10  10   1       26.26       33.08     18.46 o 
  -9  10   1      160.57      140.84     25.22 o 
  -8  10   1       19.59       37.37     19.00 o 
  -7  10   1      468.54      406.67     35.57 o 
  -6  10   1      244.97      291.36     31.11 o 
  -5  10   1     1420.81     1340.90     51.71 o 
  -4  10   1      559.42      474.25     35.82 o 
  -3  10   1     1805.43     1544.40     54.25 o 
  -2  10   1       66.55       53.34     17.18 o 
  -1  10   1      554.97      504.16     32.01 o 
   0  10   1      281.73      237.51     25.02 o 
   1  10   1     1136.24     1054.48     40.64 o 
   2  10   1        0.40       17.84     14.40 o 
   3  10   1      114.87       93.62     21.72 o 
   4  10   1      118.28       82.75     22.11 o 
   5  10   1       39.39       26.48     18.11 o 
   6  10   1      788.07      754.90     41.39 o 
   7  10   1      405.25      457.72     36.77 o 
   8  10   1       83.63       63.64     20.49 o 
   9  10   1      370.48      345.02     34.04 o 
  10  10   1      158.99      201.43     28.16 o 
  11  10   1      239.13      217.37     34.51 o 
  12  10   1       63.95       56.60     24.72 o 
  13  10   1      383.10      369.69     42.55 o 
  14  10   1      118.64      129.84     30.44 o 
  15  10   1       20.48       19.47     22.03 o 
  16  10   1        7.64       -1.58     20.54 o 
  17  10   1        3.54       -0.52     17.60 o 
  18  10   1       14.39       25.61     20.62 o 
  19  10   1        1.22       -0.41     19.59 o 
  20  10   1        0.04        1.04     19.78 o 
  21  10   1        1.10        7.26     21.95 o 
  22  10   1        1.36       13.10     25.61 o 
 -21  11   1       39.98       46.27     32.27 o 
 -20  11   1       21.05       22.30     27.89 o 
 -19  11   1        3.02       17.54     26.66 o 
 -18  11   1        1.66       20.51     26.90 o 
 -17  11   1       25.21       36.39     26.45 o 
 -16  11   1      127.09      156.94     34.55 o 
 -15  11   1        1.80        0.11     21.67 o 
 -14  11   1       24.18       12.96     22.56 o 
 -13  11   1       73.10       94.57     29.31 o 
 -12  11   1       93.83      114.97     30.03 o 
 -11  11   1       12.66       42.12     20.23 o 
 -10  11   1       42.73       37.63     19.55 o 
  -9  11   1        3.89        4.41     16.45 o 
  -8  11   1      352.83      394.83     37.48 o 
  -7  11   1       57.97       69.30     21.89 o 
  -6  11   1        8.63       -1.02     16.79 o 
  -5  11   1        5.65       -0.32     16.27 o 
  -4  11   1        1.24      -13.32     17.01 o 
  -3  11   1       16.64       38.19     20.09 o 
  -2  11   1      129.69      128.82     25.52 o 
  -1  11   1      244.12      247.09     30.71 o 
   0  11   1       85.52       96.21     20.61 o 
   1  11   1      161.74      177.20     27.45 o 
   2  11   1       72.53       57.57     21.34 o 
   3  11   1      328.09      340.42     34.57 o 
   4  11   1        0.03       10.44     17.67 o 
   5  11   1      123.53      115.75     24.33 o 
   6  11   1        5.75        0.47     17.46 o 
   7  11   1        1.90        8.19     17.70 o 
   8  11   1        8.42        3.69     17.72 o 
   9  11   1        6.99        7.96     17.66 o 
  10  11   1       13.24       -7.50     19.34 o 
  11  11   1       26.22        0.84     21.16 o 
  12  11   1       30.45       65.06     25.92 o 
  13  11   1       20.36       22.72     22.86 o 
  14  11   1        0.89      -18.06     19.70 o 
  15  11   1       87.59       89.60     33.55 o 
  16  11   1       13.79       49.50     27.33 o 
  17  11   1      121.68      126.22     34.40 o 
  18  11   1       19.04       49.24     30.02 o 
  19  11   1       13.86       21.85     28.15 o 
  20  11   1        2.28       15.67     27.92 o 
 -19  12   1       19.27       29.76     37.20 o 
 -18  12   1        3.91        7.22     30.39 o 
 -17  12   1       20.06       15.01     27.77 o 
 -16  12   1       11.63       16.18     26.27 o 
 -15  12   1        3.07        9.91     26.44 o 
 -14  12   1       22.69        0.16     24.38 o 
 -13  12   1       15.79        4.15     23.83 o 
 -12  12   1       17.68        5.94     23.11 o 
 -11  12   1        6.08       -8.05     20.43 o 
 -10  12   1        0.32      -16.33     16.33 o 
  -9  12   1       24.69       53.11     21.23 o 
  -8  12   1        3.47        1.53     17.94 o 
  -7  12   1       57.83       74.66     22.44 o 
  -6  12   1       34.27       39.53     19.94 o 
  -5  12   1        5.18       16.28     19.10 o 
  -4  12   1      178.45      154.31     27.60 o 
  -3  12   1       12.46       36.49     20.54 o 
  -2  12   1       10.18       14.25     18.32 o 
  -1  12   1       20.28        9.92     17.73 o 
   0  12   1        0.02        3.11     19.85 o 
   1  12   1       94.36       96.94     24.04 o 
   2  12   1       63.92       67.40     23.73 o 
   3  12   1       98.45       71.58     22.71 o 
   4  12   1      118.55      104.41     24.97 o 
   5  12   1      310.71      311.60     36.03 o 
   6  12   1        1.17        3.67     18.52 o 
   7  12   1       50.11       69.85     22.83 o 
   8  12   1        6.43        2.90     18.20 o 
   9  12   1       39.99       41.82     24.68 o 
  10  12   1       10.05       16.87     24.56 o 
  11  12   1        0.05        6.71     22.77 o 
  12  12   1        0.00       -5.55     22.91 o 
  13  12   1        5.06        8.22     24.17 o 
  14  12   1       11.59       17.80     25.90 o 
  15  12   1        7.74       21.95     25.89 o 
  16  12   1       10.66       36.49     28.90 o 
  17  12   1        1.86        8.61     26.94 o 
  18  12   1       36.63       63.76     32.77 o 
 -16  13   1       10.92       12.64     29.99 o 
 -15  13   1       24.41       19.10     29.57 o 
 -14  13   1        9.44       -8.36     27.71 o 
 -13  13   1       19.46       -9.98     24.01 o 
 -12  13   1        1.46       11.74     25.33 o 
 -11  13   1        1.56       -4.57     24.12 o 
 -10  13   1        3.47        1.73     23.41 o 
  -9  13   1        1.48       36.61     22.00 o 
  -8  13   1       18.03       38.79     21.10 o 
  -7  13   1       56.78      109.82     26.18 o 
  -6  13   1        0.30      -12.52     17.59 o 
  -5  13   1        9.57       20.97     19.85 o 
  -4  13   1       73.80       94.19     25.13 o 
  -3  13   1       95.56      113.44     27.57 o 
  -2  13   1        4.36        5.40     21.46 o 
  -1  13   1       29.25       68.11     26.27 o 
   0  13   1       66.12       90.14     29.08 o 
   1  13   1       80.53      107.81     31.37 o 
   2  13   1       45.77       18.90     23.44 o 
   3  13   1       18.58       33.16     20.75 o 
   4  13   1       12.17       18.41     19.44 o 
   5  13   1        0.54       15.19     20.25 o 
   6  13   1       12.63       38.49     21.64 o 
   7  13   1        8.51       12.58     20.57 o 
   8  13   1        1.01      -11.53     23.32 o 
   9  13   1       12.36       21.58     26.89 o 
  10  13   1       24.99       46.35     27.28 o 
  11  13   1        1.88        9.53     26.02 o 
  12  13   1        0.29        6.03     25.63 o 
  13  13   1       40.70       57.01     31.36 o 
  14  13   1        5.38      -12.84     27.82 o 
  15  13   1       64.41       20.88     31.38 o 
 -13  14   1        0.13       47.76     55.81 o 
 -12  14   1        6.63       17.18     29.30 o 
 -11  14   1        0.57        4.70     26.90 o 
 -10  14   1        6.71       10.57     28.23 o 
  -9  14   1        4.31       11.44     26.44 o 
  -8  14   1        0.19       -0.64     21.70 o 
  -7  14   1       16.08       47.69     25.12 o 
  -6  14   1        3.26        5.69     22.16 o 
  -5  14   1       68.06      123.88     29.63 o 
  -4  14   1        1.23       29.44     26.73 o 
  -3  14   1       18.69       12.74     24.27 o 
  -2  14   1       21.78       36.74     25.97 o 
  -1  14   1        1.56       14.67     23.48 o 
   0  14   1       34.25       29.41     24.40 o 
   1  14   1        0.00        2.63     22.26 o 
   2  14   1        7.11       36.47     26.05 o 
   3  14   1       32.70       56.76     27.94 o 
   4  14   1      147.10      162.50     36.91 o 
   5  14   1       10.90       26.28     23.17 o 
   6  14   1       26.26       37.53     24.74 o 
   7  14   1        0.90       21.20     27.16 o 
   8  14   1        0.02        0.57     26.43 o 
   9  14   1        8.38       21.00     29.29 o 
  10  14   1        0.02      -14.57     25.77 o 
  11  14   1        0.09       11.33     30.06 o 
  12  14   1        4.05      -23.33     27.07 o 
  -7  15   1        1.07        7.90     25.91 o 
  -6  15   1       50.12       67.53     31.87 o 
  -5  15   1        2.18       -0.03     27.63 o 
  -4  15   1        0.88      -23.62     26.57 o 
  -3  15   1        2.44        3.23     27.41 o 
  -2  15   1        0.24        4.35     27.22 o 
  -1  15   1        1.97        9.83     27.05 o 
   0  15   1       18.48       37.88     30.81 o 
   1  15   1        4.04       40.56     30.24 o 
   2  15   1       18.65       23.67     29.57 o 
   3  15   1       40.68       76.35     34.05 o 
   4  15   1       12.36       68.22     32.37 o 
   5  15   1       18.65       43.28     29.68 o 
   6  15   1        5.44       14.80     28.94 o 
 -30   0   2       27.51       20.74     38.80 o 
 -29   0   2        3.03       29.09     37.26 o 
 -28   0   2       35.26       20.34     30.76 o 
 -27   0   2       99.48       96.68     41.04 o 
 -26   0   2       16.74       39.71     31.28 o 
 -25   0   2      335.69      345.56     58.37 o 
 -24   0   2      167.08      185.04     45.13 o 
 -23   0   2       10.30       40.90     27.81 o 
 -22   0   2       41.53       60.27     29.57 o 
 -21   0   2      988.68      980.52     70.59 o 
 -20   0   2        0.20        0.37     22.35 o 
 -19   0   2      124.45      107.31     23.16 o 
 -18   0   2       64.35       97.60     18.07 o 
 -17   0   2      508.15      505.23     29.84 o 
 -16   0   2     1548.95     1455.80     51.33 o 
 -15   0   2     1256.08     1250.03     39.46 o 
 -14   0   2     2327.30     2248.51     50.09 o 
 -13   0   2     4488.21     4726.93     68.91 o 
 -12   0   2      160.37      150.08     15.74 o 
 -11   0   2    14665.17    16388.80    117.12 o 
 -10   0   2       27.73       49.75      9.81 o 
  -9   0   2     8230.39     9402.54    153.12 o 
  -8   0   2    14018.00    14811.47    118.72 o 
  -7   0   2        0.18       -0.32      5.35 o 
  -6   0   2     2538.04     2596.55     34.78 o 
  -5   0   2     1000.91     1005.54     20.20 o 
  -4   0   2     6532.63     6156.59     44.79 o 
  -3   0   2      987.27     1002.05     19.34 o 
  -2   0   2     9898.88     9967.40     60.31 o 
  -1   0   2     1203.59     1173.66     18.05 o 
   0   0   2    13357.73    13340.06     87.48 o 
   1   0   2   129587.12   115316.64   4229.02 o 
   2   0   2    42799.39    40131.61    149.98 o 
   3   0   2       43.85       39.72      7.09 o 
   4   0   2     9401.81     9164.52     76.18 o 
   5   0   2   198241.25   182140.92   7448.14 o 
   6   0   2    55102.46    57049.59    437.28 o 
   7   0   2    19339.90    20359.44    145.77 o 
   8   0   2     3914.87     3579.45     53.03 o 
   9   0   2     3406.91     3604.26     49.97 o 
  10   0   2    21532.71    22599.77    361.77 o 
  11   0   2     2033.92     1965.12     53.78 o 
  12   0   2      185.04      285.45     19.94 o 
  13   0   2        9.92        3.38      9.06 o 
  14   0   2      778.68      767.24     31.25 o 
  15   0   2        0.11        9.51     13.24 o 
  16   0   2       23.76        9.15     14.50 o 
  17   0   2      208.93      225.95     30.25 o 
  18   0   2      309.62      345.42     36.93 o 
  19   0   2        0.12       13.38     24.36 o 
  20   0   2      156.23      157.14     41.46 o 
  21   0   2        0.08      -17.35     22.74 o 
  22   0   2       36.75       51.71     31.00 o 
  23   0   2     1378.76     1450.73     94.43 o 
  24   0   2       51.02       44.74     33.91 o 
  25   0   2      104.36       69.00     39.41 o 
  26   0   2        0.63       20.80     34.89 o 
  27   0   2       40.62       99.30     46.78 o 
  28   0   2        2.87      -17.02     33.70 o 
  29   0   2       46.07       14.51     43.31 o 
 -30   1   2        1.11       -1.17     26.34 o 
 -29   1   2        0.24       12.67     25.74 o 
 -28   1   2        6.33       15.26     23.30 o 
 -27   1   2       10.30       34.92     23.29 o 
 -26   1   2        0.30        2.91     18.89 o 
 -25   1   2      223.64      267.15     36.99 o 
 -24   1   2        5.54        6.07     17.94 o 
 -23   1   2      219.84      234.52     32.87 o 
 -22   1   2      260.59      247.00     32.24 o 
 -21   1   2      403.82      379.11     37.17 o 
 -20   1   2       58.83       53.08     16.59 o 
 -19   1   2       81.16       65.70     14.91 o 
 -18   1   2       59.69       79.79     13.04 o 
 -17   1   2       37.17       48.28     11.56 o 
 -16   1   2       92.99      100.48     11.62 o 
 -15   1   2      170.25      191.49     13.98 o 
 -14   1   2      924.92      947.21     25.08 o 
 -13   1   2      689.13      593.22     18.54 o 
 -12   1   2     1528.19     1538.08     27.21 o 
 -11   1   2      600.81      611.05     17.28 o 
 -10   1   2      615.90      577.46     15.82 o 
  -9   1   2       22.02       27.48      5.71 o 
  -8   1   2    15553.14    15938.01     73.20 o 
  -7   1   2      970.57      758.75     14.92 o 
  -6   1   2    39046.80    40488.30    185.53 o 
  -5   1   2     1666.54     1734.91     21.39 o 
  -4   1   2    14352.25    14724.04     79.20 o 
  -3   1   2    14461.97    14676.74     76.43 o 
  -2   1   2      263.10      232.86      7.23 o 
  -1   1   2      912.44      967.33     13.90 o 
   0   1   2      673.70      635.79      8.97 o 
   1   1   2        2.58        3.78      2.46 o 
   2   1   2    16619.99    16894.09     61.89 o 
   3   1   2     5292.63     4910.18     33.31 o 
   4   1   2     1816.78     1722.96     21.58 o 
   5   1   2       22.92       25.59      5.54 o 
   6   1   2      299.62      282.68     11.96 o 
   7   1   2     2101.78     2034.73     23.75 o 
   8   1   2       29.06       16.29      4.86 o 
   9   1   2     3561.44     3750.30     36.01 o 
  10   1   2       59.97       70.72      7.95 o 
  11   1   2    12911.74    13349.91    126.14 o 
  12   1   2      626.25      656.51     18.78 o 
  13   1   2     2852.69     2950.52     38.74 o 
  14   1   2      458.44      447.20     20.82 o 
  15   1   2       19.21       11.14      8.93 o 
  16   1   2        2.61       -5.94      9.24 o 
  17   1   2       25.21       24.26     14.53 o 
  18   1   2      279.18      258.13     27.43 o 
  19   1   2      115.11      100.92     20.94 o 
  20   1   2      339.65      316.89     31.44 o 
  21   1   2       68.58       79.18     23.55 o 
  22   1   2      182.85      186.79     32.29 o 
  23   1   2       26.19        5.30     19.84 o 
  24   1   2        6.89       29.02     21.70 o 
  25   1   2        0.76      -18.69     18.69 o 
  26   1   2       10.41       30.99     25.21 o 
  27   1   2        0.77        6.02     24.91 o 
  28   1   2       27.52       45.77     30.08 o 
  29   1   2        0.48        0.43     26.17 o 
 -30   2   2        4.25        6.35     26.07 o 
 -29   2   2       39.07       41.45     27.54 o 
 -28   2   2        1.78        6.53     22.30 o 
 -27   2   2       21.00       26.27     23.55 o 
 -26   2   2        7.59       10.16     20.58 o 
 -25   2   2        0.00        2.48     17.96 o 
 -24   2   2        5.51       28.02     19.83 o 
 -23   2   2      170.02      144.01     28.75 o 
 -22   2   2        2.01       11.45     15.03 o 
 -21   2   2       32.63       35.73     16.84 o 
 -20   2   2      327.32      368.42     27.62 o 
 -19   2   2      334.61      350.73     26.05 o 
 -18   2   2       65.67       70.19     15.96 o 
 -17   2   2     1281.50     1210.75     33.55 o 
 -16   2   2       29.18       19.97      9.31 o 
 -15   2   2       42.94       33.56      9.50 o 
 -14   2   2      424.33      413.13     16.95 o 
 -13   2   2        0.85        2.98      5.61 o 
 -12   2   2     7445.99     7983.97     77.31 o 
 -11   2   2        0.53        6.19      5.53 o 
 -10   2   2        3.42       21.49      5.63 o 
  -9   2   2     3804.58     3974.52     43.47 o 
  -8   2   2       84.01       80.53      8.88 o 
  -7   2   2     2147.07     2116.33     28.86 o 
  -6   2   2    11482.76    11635.08     74.06 o 
  -5   2   2      594.99      565.40     13.92 o 
  -4   2   2    23269.08    23634.45    118.45 o 
  -3   2   2    22212.16    21788.96    109.41 o 
  -2   2   2     9952.39     9748.85     47.06 o 
  -1   2   2      701.62      574.86     11.93 o 
   0   2   2     8096.27     7967.54     39.04 o 
   1   2   2     1597.06     1455.71     16.81 o 
   2   2   2      220.05      227.04      8.28 o 
   3   2   2     6129.63     6385.85     56.18 o 
   4   2   2    33706.05    34318.76    144.16 o 
   5   2   2     3378.57     3304.35     33.57 o 
   6   2   2     2018.36     2295.79     25.61 o 
   7   2   2      504.95      474.31     13.33 o 
   8   2   2      319.07      315.61     12.01 o 
   9   2   2     2970.14     3199.46     51.12 o 
  10   2   2     3886.12     4064.38     40.27 o 
  11   2   2     2297.36     2318.27     32.16 o 
  12   2   2      173.22      189.45     12.17 o 
  13   2   2      676.37      697.12     20.26 o 
  14   2   2      393.50      425.00     21.03 o 
  15   2   2        0.77        2.21      8.18 o 
  16   2   2      148.05      155.09     18.62 o 
  17   2   2       50.76       58.23     17.04 o 
  18   2   2       11.67       -3.48     13.09 o 
  19   2   2      114.92      106.91     21.17 o 
  20   2   2       18.91       24.35     16.84 o 
  21   2   2      136.31      114.98     23.68 o 
  22   2   2       60.90       61.86     20.93 o 
  23   2   2       25.21       24.78     21.58 o 
  24   2   2        3.82       12.20     20.48 o 
  25   2   2        5.29      -10.82     20.81 o 
  26   2   2        0.58       -8.01     20.81 o 
  27   2   2        6.67        0.75     24.80 o 
  28   2   2        1.10       -6.64     24.96 o 
 -29   3   2       21.04        1.59     30.82 o 
 -28   3   2      108.05      100.46     30.78 o 
 -27   3   2       12.45        5.74     20.28 o 
 -26   3   2        0.68       -4.48     19.96 o 
 -25   3   2      109.11      108.55     27.57 o 
 -24   3   2       62.65       62.93     23.83 o 
 -23   3   2        0.14        4.55     15.08 o 
 -22   3   2      417.03      368.13     34.53 o 
 -21   3   2      442.99      456.13     35.85 o 
 -20   3   2       12.40       11.20     12.67 o 
 -19   3   2       16.15       18.55     12.57 o 
 -18   3   2     1098.59      983.40     39.75 o 
 -17   3   2      178.34      181.63     19.85 o 
 -16   3   2      245.07      273.37     19.78 o 
 -15   3   2      246.11      207.00     17.04 o 
 -14   3   2       16.01       24.36      9.06 o 
 -13   3   2      286.85      299.80     17.87 o 
 -12   3   2      493.82      473.28     19.42 o 
 -11   3   2      954.31      893.31     24.35 o 
 -10   3   2     3907.44     4113.94     47.87 o 
  -9   3   2      272.96      200.07     13.86 o 
  -8   3   2      875.00      815.64     20.54 o 
  -7   3   2      811.77      814.00     19.49 o 
  -6   3   2        1.94       -4.11      4.96 o 
  -5   3   2    12466.76    12282.40     75.32 o 
  -4   3   2     7945.45     8399.79     62.16 o 
  -3   3   2     3559.56     3312.15     32.09 o 
  -2   3   2      179.31      172.29      9.38 o 
  -1   3   2     1413.83     1291.69     20.51 o 
   0   3   2     3364.91     3455.60     30.22 o 
   1   3   2     9060.77     8997.34     47.15 o 
   2   3   2      592.45      551.11     13.36 o 
   3   3   2      164.37      243.78     10.35 o 
   4   3   2     6523.56     6499.70     43.65 o 
   5   3   2      703.01      737.27     16.40 o 
   6   3   2     1570.48     1649.26     27.17 o 
   7   3   2      772.36      849.68     18.34 o 
   8   3   2      576.12      568.74     15.97 o 
   9   3   2     5073.95     4937.56     53.20 o 
  10   3   2      470.05      546.15     16.73 o 
  11   3   2      735.78      727.05     19.53 o 
  12   3   2      184.80      184.50     12.29 o 
  13   3   2      941.89      927.45     27.01 o 
  14   3   2      839.16      841.95     31.52 o 
  15   3   2     1457.73     1597.65     51.32 o 
  16   3   2     1533.79     1464.69     42.78 o 
  17   3   2      118.56      127.38     21.36 o 
  18   3   2       40.12       34.31     16.46 o 
  19   3   2        8.02       13.25     15.64 o 
  20   3   2       18.79       10.20     16.61 o 
  21   3   2        3.28        7.83     16.93 o 
  22   3   2       67.45      102.85     23.91 o 
  23   3   2      288.73      282.07     33.85 o 
  24   3   2      103.99      136.59     30.65 o 
  25   3   2       10.53       16.73     23.19 o 
  26   3   2       68.70       88.74     31.11 o 
  27   3   2       29.54        6.89     25.99 o 
  28   3   2       27.80       21.11     27.48 o 
 -29   4   2       11.26      -15.77     29.82 o 
 -28   4   2        5.04       10.64     28.56 o 
 -27   4   2        1.22        4.59     23.66 o 
 -26   4   2       39.12       62.16     29.29 o 
 -25   4   2        0.10        7.05     18.42 o 
 -24   4   2       28.75       31.57     20.83 o 
 -23   4   2      149.55      189.19     27.04 o 
 -22   4   2      116.26      101.09     22.57 o 
 -21   4   2       60.19       68.77     17.67 o 
 -20   4   2       66.30       54.90     16.58 o 
 -19   4   2      696.87      660.27     34.05 o 
 -18   4   2     1491.81     1458.07     44.73 o 
 -17   4   2      757.01      713.15     32.21 o 
 -16   4   2      537.25      524.44     25.48 o 
 -15   4   2     1715.06     1693.16     38.85 o 
 -14   4   2      796.58      839.60     27.59 o 
 -13   4   2       14.42       16.55      8.66 o 
 -12   4   2      624.46      553.93     21.35 o 
 -11   4   2     1630.92     1790.47     34.76 o 
 -10   4   2       49.53       59.63      9.80 o 
  -9   4   2       55.36       57.94      9.01 o 
  -8   4   2        0.06        8.98      6.36 o 
  -7   4   2      733.35      856.65     25.48 o 
  -6   4   2       88.63      107.93      7.34 o 
  -5   4   2     2609.30     2682.99     36.07 o 
  -4   4   2     9761.35    10709.94    110.51 o 
  -3   4   2    14074.87    13736.21    142.61 o 
  -2   4   2        9.00       10.23      9.30 o 
  -1   4   2      765.79      794.63     20.57 o 
   0   4   2     3774.66     3738.75     51.07 o 
   1   4   2     4443.09     4229.58     36.01 o 
   2   4   2       72.31      104.13      8.41 o 
   3   4   2      846.91      883.73     18.29 o 
   4   4   2      108.43       84.17      8.21 o 
   5   4   2     3228.44     3209.04     34.49 o 
   6   4   2     1400.25     1500.97     28.33 o 
   7   4   2      832.57      916.39     20.23 o 
   8   4   2     2269.13     2282.01     41.24 o 
   9   4   2      330.77      302.95     14.01 o 
  10   4   2      659.75      656.10     18.95 o 
  11   4   2      145.16      134.59     11.70 o 
  12   4   2      396.41      378.67     23.36 o 
  13   4   2       87.07       78.17     14.61 o 
  14   4   2     2832.06     2675.29     98.91 o 
  15   4   2       27.38       30.14     12.89 o 
  16   4   2       43.75       39.57     14.11 o 
  17   4   2      803.36      794.16     34.74 o 
  18   4   2       47.97       47.91     18.25 o 
  19   4   2      622.08      628.72     41.06 o 
  20   4   2        4.47       -1.43     15.11 o 
  21   4   2        2.96        0.22     15.70 o 
  22   4   2        0.98        6.33     17.09 o 
  23   4   2       15.45       24.77     18.79 o 
  24   4   2        1.48       23.94     19.93 o 
  25   4   2        0.59        2.95     22.55 o 
  26   4   2        3.25        4.02     26.77 o 
  27   4   2        0.86        1.80     27.37 o 
  28   4   2        0.95        1.00     30.90 o 
 -28   5   2       12.06       20.41     42.18 o 
 -27   5   2        1.99       17.37     26.30 o 
 -26   5   2       31.72       37.90     23.51 o 
 -25   5   2      115.11      131.10     29.22 o 
 -24   5   2       14.64       26.79     19.13 o 
 -23   5   2       32.38       32.88     19.57 o 
 -22   5   2      161.44      149.84     25.88 o 
 -21   5   2      214.04      251.03     30.47 o 
 -20   5   2      249.47      282.05     30.66 o 
 -19   5   2      215.83      210.51     27.10 o 
 -18   5   2        0.41      -10.66     12.96 o 
 -17   5   2      118.74      122.15     19.09 o 
 -16   5   2        0.81      -10.11     11.00 o 
 -15   5   2     1517.21     1562.99     41.37 o 
 -14   5   2        0.12       10.03      9.33 o 
 -13   5   2      258.39      297.49     19.77 o 
 -12   5   2      224.84      227.19     17.04 o 
 -11   5   2      696.83      706.36     24.02 o 
 -10   5   2       42.62       62.86     10.46 o 
  -9   5   2       10.40       11.17      7.26 o 
  -8   5   2      260.42      241.15     14.68 o 
  -7   5   2      388.95      407.76     16.20 o 
  -6   5   2     2628.62     2952.00     40.00 o 
  -5   5   2      376.19      375.64     16.13 o 
  -4   5   2     2326.26     2517.42     35.73 o 
  -3   5   2       65.26       57.95      9.05 o 
  -2   5   2      786.02      731.30     20.42 o 
  -1   5   2       27.57       15.55      6.86 o 
   0   5   2     1319.09     1245.60     21.36 o 
   1   5   2     1173.30     1079.96     20.67 o 
   2   5   2      962.90      965.25     20.10 o 
   3   5   2        5.17        8.10      5.55 o 
   4   5   2      892.39      867.91     20.11 o 
   5   5   2      204.86      174.13     11.39 o 
   6   5   2     2557.41     2444.04     33.43 o 
   7   5   2       29.42       33.47      7.62 o 
   8   5   2       68.75       58.46      8.82 o 
   9   5   2      929.82      982.76     23.29 o 
  10   5   2       49.24       63.75     11.27 o 
  11   5   2      311.44      300.31     18.72 o 
  12   5   2      164.94      163.09     18.11 o 
  13   5   2      336.48      329.03     24.20 o 
  14   5   2      212.55      257.91     22.80 o 
  15   5   2      168.92      167.19     20.23 o 
  16   5   2       84.74       87.10     17.58 o 
  17   5   2       12.37       13.31     12.87 o 
  18   5   2      237.92      273.06     29.10 o 
  19   5   2      681.98      660.35     46.68 o 
  20   5   2       19.58       22.25     22.65 o 
  21   5   2      124.35      130.91     33.32 o 
  22   5   2        2.16      -13.29     19.57 o 
  23   5   2        0.03       12.77     23.14 o 
  24   5   2        2.25        6.88     23.46 o 
  25   5   2       10.67       14.54     25.94 o 
  26   5   2        1.20        9.62     27.88 o 
  27   5   2       37.58       33.51     30.99 o 
 -28   6   2       38.42       54.67     31.35 o 
 -27   6   2        2.00        9.26     22.18 o 
 -26   6   2       32.53       27.61     23.97 o 
 -25   6   2       57.00       91.63     27.26 o 
 -24   6   2      167.69      182.69     32.14 o 
 -23   6   2       62.26       91.44     25.69 o 
 -22   6   2        0.07       -8.69     14.97 o 
 -21   6   2       17.76       35.06     17.84 o 
 -20   6   2       10.86       15.79     16.94 o 
 -19   6   2       76.67       77.84     20.52 o 
 -18   6   2      871.08      869.80     49.75 o 
 -17   6   2      180.49      201.36     26.86 o 
 -16   6   2       33.26       27.77     16.23 o 
 -15   6   2      493.30      466.75     28.90 o 
 -14   6   2       63.56       51.54     14.97 o 
 -13   6   2      282.91      305.01     24.01 o 
 -12   6   2       31.85        9.44     10.87 o 
 -11   6   2      160.21      180.81     19.25 o 
 -10   6   2      110.57       92.81     14.91 o 
  -9   6   2       58.82       28.97     11.23 o 
  -8   6   2       33.08       57.69     12.57 o 
  -7   6   2      621.84      766.24     22.45 o 
  -6   6   2      389.91      368.93     17.33 o 
  -5   6   2      327.69      365.45     17.73 o 
  -4   6   2     3281.68     3626.10     57.39 o 
  -3   6   2     3293.56     3191.34     61.10 o 
  -2   6   2      481.78      529.79     19.68 o 
  -1   6   2       92.16       86.72      8.22 o 
   0   6   2     2449.76     2656.50     32.99 o 
   1   6   2      966.42      802.38     23.81 o 
   2   6   2      307.29      335.92     14.54 o 
   3   6   2     3922.70     3958.74     49.25 o 
   4   6   2     1257.37     1164.40     24.30 o 
   5   6   2      358.76      365.46     15.98 o 
   6   6   2       58.51       44.13      8.55 o 
   7   6   2      770.90      891.57     23.02 o 
   8   6   2       11.96        3.94      8.14 o 
   9   6   2      107.70      101.50     13.37 o 
  10   6   2     1097.10     1140.03     31.37 o 
  11   6   2       10.65        5.39      9.31 o 
  12   6   2      429.19      365.51     25.06 o 
  13   6   2       10.63        7.85     12.98 o 
  14   6   2       26.38       13.81     14.20 o 
  15   6   2      154.88      158.56     23.97 o 
  16   6   2        2.59       -0.46     13.55 o 
  17   6   2      270.54      213.22     27.57 o 
  18   6   2      289.91      292.00     31.91 o 
  19   6   2        0.01        0.77     16.39 o 
  20   6   2       25.47       36.45     22.26 o 
  21   6   2       10.45       -1.72     19.58 o 
  22   6   2      218.23      258.43     37.51 o 
  23   6   2       55.51       56.35     24.83 o 
  24   6   2        0.14        3.39     21.64 o 
  25   6   2       10.51       31.52     25.05 o 
  26   6   2        2.60        1.70     24.48 o 
 -27   7   2       12.66       13.28     25.78 o 
 -26   7   2        0.50       -3.33     22.44 o 
 -25   7   2       32.74       44.12     25.20 o 
 -24   7   2       49.88       54.48     25.33 o 
 -23   7   2       10.39       12.59     19.40 o 
 -22   7   2       38.19       46.93     20.46 o 
 -21   7   2       90.91      110.64     24.72 o 
 -20   7   2       50.97       30.63     18.42 o 
 -19   7   2      166.17      173.80     27.40 o 
 -18   7   2      306.49      318.49     37.68 o 
 -17   7   2      566.60      557.88     40.26 o 
 -16   7   2     1309.26     1234.33     50.01 o 
 -15   7   2        0.06        1.86     15.45 o 
 -14   7   2       17.23       17.99     13.44 o 
 -13   7   2        7.00        6.80     12.42 o 
 -12   7   2      403.52      437.31     28.28 o 
 -11   7   2      108.87      122.19     18.24 o 
 -10   7   2      466.22      441.51     26.81 o 
  -9   7   2      124.80      119.29     17.15 o 
  -8   7   2       25.76       20.16     11.35 o 
  -7   7   2      241.24      270.16     21.52 o 
  -6   7   2      361.41      338.11     18.88 o 
  -5   7   2     2666.92     2528.05     42.79 o 
  -4   7   2       21.87        8.45      8.73 o 
  -3   7   2       53.42       44.52     10.47 o 
  -2   7   2      274.61      360.82     18.92 o 
  -1   7   2     2739.88     2897.68     44.37 o 
   0   7   2      167.08      150.09     11.35 o 
   1   7   2      410.80      471.28     17.30 o 
   2   7   2      800.22      832.11     21.79 o 
   3   7   2      493.11      471.32     19.34 o 
   4   7   2      975.29      948.82     27.47 o 
   5   7   2      244.94      246.29     17.19 o 
   6   7   2       27.53       24.81      9.38 o 
   7   7   2      184.92      179.15     18.93 o 
   8   7   2     1201.50     1162.51     36.28 o 
   9   7   2       58.66       60.05     14.06 o 
  10   7   2        4.66        5.28     11.30 o 
  11   7   2      174.59      158.25     22.30 o 
  12   7   2       59.22       57.60     17.04 o 
  13   7   2      483.45      432.48     37.34 o 
  14   7   2      292.19      317.26     31.04 o 
  15   7   2       68.18       47.00     18.19 o 
  16   7   2        9.00       -1.21     15.56 o 
  17   7   2       65.36       58.43     19.71 o 
  18   7   2       25.65       25.49     18.01 o 
  19   7   2      348.15      352.92     36.22 o 
  20   7   2        3.68       -3.33     18.82 o 
  21   7   2      297.85      339.26     42.71 o 
  22   7   2        3.73       23.16     22.82 o 
  23   7   2       22.71       32.81     24.16 o 
  24   7   2       20.78       25.69     25.13 o 
  25   7   2       25.15       43.61     27.45 o 
 -26   8   2       13.94       27.49     27.97 o 
 -25   8   2       20.97       42.73     27.97 o 
 -24   8   2        3.35        8.40     22.99 o 
 -23   8   2       19.72       18.28     19.82 o 
 -22   8   2        5.71       32.60     21.04 o 
 -21   8   2        3.35       14.09     18.06 o 
 -20   8   2        6.35       24.58     18.41 o 
 -19   8   2       16.41       10.53     17.56 o 
 -18   8   2       17.16       13.55     17.24 o 
 -17   8   2      839.17      838.24     51.86 o 
 -16   8   2        8.55       16.79     17.54 o 
 -15   8   2       13.24        0.58     16.18 o 
 -14   8   2      283.84      269.72     26.77 o 
 -13   8   2        2.55        0.74     13.87 o 
 -12   8   2       63.59       62.44     16.97 o 
 -11   8   2       11.52       -1.61     12.44 o 
 -10   8   2       17.16       12.36     13.09 o 
  -9   8   2        2.59       10.53     12.83 o 
  -8   8   2      190.96      145.37     19.53 o 
  -7   8   2      153.12      129.77     18.34 o 
  -6   8   2      550.22      546.66     28.07 o 
  -5   8   2      260.13      286.36     19.57 o 
  -4   8   2      529.68      508.76     23.66 o 
  -3   8   2     1291.31     1247.77     32.97 o 
  -2   8   2       36.17       11.48      9.72 o 
  -1   8   2     1352.97     1251.80     38.33 o 
   0   8   2        0.03        8.95     11.34 o 
   1   8   2      296.35      303.64     22.95 o 
   2   8   2      787.72      862.70     32.20 o 
   3   8   2      939.37      882.62     37.65 o 
   4   8   2      472.53      432.30     25.08 o 
   5   8   2      135.51      136.89     15.48 o 
   6   8   2      231.82      238.71     21.75 o 
   7   8   2       25.53       31.32     13.04 o 
   8   8   2       50.09       49.70     14.62 o 
   9   8   2      212.96      207.75     22.29 o 
  10   8   2        8.73        8.20     12.23 o 
  11   8   2      360.11      387.94     32.48 o 
  12   8   2      256.10      250.20     28.60 o 
  13   8   2      464.58      453.91     36.21 o 
  14   8   2       80.45       57.80     19.26 o 
  15   8   2        8.32        9.53     16.23 o 
  16   8   2        0.00       -3.15     15.32 o 
  17   8   2       35.25       27.87     18.49 o 
  18   8   2        0.78       12.49     17.17 o 
  19   8   2       15.66       24.61     19.74 o 
  20   8   2        9.28       20.45     21.40 o 
  21   8   2      140.94      131.81     31.53 o 
  22   8   2        4.87       13.90     23.46 o 
  23   8   2       13.09        9.07     25.21 o 
  24   8   2      111.38      120.84     34.57 o 
 -24   9   2        8.74       15.38     26.95 o 
 -23   9   2        1.46       12.07     21.98 o 
 -22   9   2        3.99       12.86     19.87 o 
 -21   9   2        0.00        0.38     18.02 o 
 -20   9   2       15.19       22.59     19.23 o 
 -19   9   2       53.52       72.06     22.70 o 
 -18   9   2       54.87       66.90     22.42 o 
 -17   9   2      284.11      284.74     33.77 o 
 -16   9   2        6.78       29.33     21.43 o 
 -15   9   2      270.22      336.49     35.76 o 
 -14   9   2      293.19      310.62     33.49 o 
 -13   9   2       10.55       21.71     15.78 o 
 -12   9   2        6.91        2.94     14.38 o 
 -11   9   2      147.59      135.84     21.55 o 
 -10   9   2       29.71        4.03     13.61 o 
  -9   9   2      339.75      323.37     27.54 o 
  -8   9   2      237.31      242.89     24.67 o 
  -7   9   2       76.27       59.39     16.33 o 
  -6   9   2     1972.64     1895.99     57.27 o 
  -5   9   2       10.44       14.20     15.37 o 
  -4   9   2        0.18        6.96     14.76 o 
  -3   9   2      196.27      200.74     21.86 o 
  -2   9   2      229.65      235.18     23.31 o 
  -1   9   2       34.39       41.76     14.90 o 
   0   9   2      757.12      732.61     33.36 o 
   1   9   2        4.27        3.03     11.98 o 
   2   9   2      210.39      224.95     22.83 o 
   3   9   2      680.08      648.62     36.65 o 
   4   9   2      146.95      100.62     21.63 o 
   5   9   2        0.25        3.84     14.53 o 
   6   9   2       94.52      112.30     21.77 o 
   7   9   2      278.43      256.03     28.42 o 
   8   9   2      383.24      365.21     32.25 o 
   9   9   2      103.15      111.23     22.51 o 
  10   9   2       11.13       12.80     15.51 o 
  11   9   2      327.03      328.03     32.45 o 
  12   9   2      751.48      773.76     42.86 o 
  13   9   2        0.57        0.65     16.14 o 
  14   9   2      371.69      372.01     36.26 o 
  15   9   2        6.68        5.79     17.23 o 
  16   9   2        0.53       15.04     17.07 o 
  17   9   2       33.42       43.01     20.55 o 
  18   9   2      111.73       93.14     24.96 o 
  19   9   2       14.72       22.70     20.32 o 
  20   9   2       32.50       30.21     21.51 o 
  21   9   2       35.92       42.23     26.37 o 
  22   9   2        0.04      -22.48     22.48 o 
  23   9   2       35.02       33.19     28.70 o 
 -23  10   2       23.84       40.83     25.84 o 
 -22  10   2       16.01       27.13     22.91 o 
 -21  10   2       19.14       55.59     24.59 o 
 -20  10   2       35.39       65.60     23.90 o 
 -19  10   2        7.87        9.22     18.76 o 
 -18  10   2        7.63       26.47     19.07 o 
 -17  10   2        1.51       12.29     17.77 o 
 -16  10   2        7.64       23.14     19.39 o 
 -15  10   2      256.33      305.94     34.67 o 
 -14  10   2       15.83       18.06     22.23 o 
 -13  10   2      110.89       87.99     22.73 o 
 -12  10   2       90.19      101.61     23.17 o 
 -11  10   2      214.30      184.70     27.84 o 
 -10  10   2      259.24      285.51     31.95 o 
  -9  10   2       38.27       54.20     19.85 o 
  -8  10   2      269.25      225.68     28.98 o 
  -7  10   2       71.91       68.09     21.12 o 
  -6  10   2      637.46      542.63     38.54 o 
  -5  10   2       26.77       41.13     19.00 o 
  -4  10   2      169.89      156.78     25.20 o 
  -3  10   2       82.29       55.02     19.93 o 
  -2  10   2      484.65      437.11     30.40 o 
  -1  10   2       58.06       58.72     16.28 o 
   0  10   2      167.07      157.37     21.46 o 
   1  10   2      606.91      542.17     32.63 o 
   2  10   2      208.63      194.05     23.62 o 
   3  10   2        9.51       19.87     17.09 o 
   4  10   2      398.38      395.91     34.36 o 
   5  10   2       35.51       28.42     17.71 o 
   6  10   2        0.19        1.09     16.65 o 
   7  10   2      131.77      138.16     24.61 o 
   8  10   2      264.98      241.55     29.87 o 
   9  10   2       71.83       64.08     20.81 o 
  10  10   2       29.67       14.43     21.00 o 
  11  10   2      189.62      203.82     34.82 o 
  12  10   2       17.31       23.24     22.31 o 
  13  10   2       26.05       30.14     22.48 o 
  14  10   2       55.75       74.96     27.27 o 
  15  10   2      107.53      115.43     31.49 o 
  16  10   2       14.40       32.96     23.43 o 
  17  10   2       45.56       62.18     27.61 o 
  18  10   2       12.55       15.78     20.62 o 
  19  10   2       61.94       39.71     22.67 o 
  20  10   2       19.01        4.69     21.94 o 
  21  10   2        9.22       17.85     25.33 o 
  22  10   2       21.99       68.33     38.43 o 
 -21  11   2       20.17       32.78     30.78 o 
 -20  11   2        0.28        3.23     26.94 o 
 -19  11   2       17.18       24.33     26.64 o 
 -18  11   2       25.79       47.72     28.16 o 
 -17  11   2        0.33        7.13     25.30 o 
 -16  11   2        0.77       11.27     22.55 o 
 -15  11   2       16.77       29.31     23.26 o 
 -14  11   2        1.77        0.67     21.48 o 
 -13  11   2       72.34       38.30     24.30 o 
 -12  11   2       65.36       75.43     22.64 o 
 -11  11   2      134.09       99.10     23.94 o 
 -10  11   2      130.47      151.20     27.43 o 
  -9  11   2       14.06        8.56     18.09 o 
  -8  11   2       59.19       77.31     22.80 o 
  -7  11   2      233.06      239.60     31.51 o 
  -6  11   2      396.55      404.38     36.94 o 
  -5  11   2       59.54       69.73     21.52 o 
  -4  11   2      479.84      525.58     40.44 o 
  -3  11   2      780.24      742.71     44.73 o 
  -2  11   2      183.45      182.43     27.93 o 
  -1  11   2       47.97       60.35     21.08 o 
   0  11   2      228.24      224.06     25.99 o 
   1  11   2       72.93       47.69     20.95 o 
   2  11   2      103.75      101.74     23.74 o 
   3  11   2       13.01       18.77     18.34 o 
   4  11   2       11.73       16.42     17.92 o 
   5  11   2      392.56      358.34     35.11 o 
   6  11   2       10.22       19.47     18.77 o 
   7  11   2       53.31       51.91     20.93 o 
   8  11   2        3.22       -5.87     16.91 o 
   9  11   2        1.24       -8.20     19.59 o 
  10  11   2        2.48       12.92     21.58 o 
  11  11   2      132.85       88.04     29.28 o 
  12  11   2      276.27      265.74     39.48 o 
  13  11   2       46.62       47.76     26.32 o 
  14  11   2       63.94       82.93     29.96 o 
  15  11   2        7.97       25.43     25.12 o 
  16  11   2        0.00       11.75     24.72 o 
  17  11   2       32.67       56.39     29.19 o 
  18  11   2        2.17       10.93     26.65 o 
  19  11   2       51.09       74.38     33.23 o 
  20  11   2        9.58       19.39     29.87 o 
 -19  12   2        4.58       -2.33     27.42 o 
 -18  12   2       22.25       25.41     29.00 o 
 -17  12   2       18.39       29.93     27.88 o 
 -16  12   2        0.35       -0.29     25.98 o 
 -15  12   2       14.84       10.81     25.35 o 
 -14  12   2       12.20       13.23     25.09 o 
 -13  12   2       24.41       23.07     31.02 o 
 -12  12   2       12.58       23.34     23.73 o 
 -11  12   2        2.53       20.39     19.06 o 
 -10  12   2       16.42       10.64     18.23 o 
  -9  12   2       15.26        7.10     18.38 o 
  -8  12   2       35.90       18.93     18.73 o 
  -7  12   2       37.64       30.66     18.98 o 
  -6  12   2        0.57       20.10     18.90 o 
  -5  12   2      116.82      142.04     27.50 o 
  -4  12   2      124.86      135.85     26.86 o 
  -3  12   2       15.99       51.11     21.25 o 
  -2  12   2        0.05        0.39     17.45 o 
  -1  12   2        7.53       15.22     17.93 o 
   0  12   2        3.90       27.80     21.56 o 
   1  12   2       21.66       21.57     18.72 o 
   2  12   2       10.16       23.98     18.99 o 
   3  12   2       10.78       15.15     19.12 o 
   4  12   2       27.98       15.74     18.00 o 
   5  12   2       35.51       45.89     21.21 o 
   6  12   2       54.08       52.21     21.93 o 
   7  12   2      100.70       64.05     24.23 o 
   8  12   2       25.03       35.14     23.26 o 
   9  12   2        2.48      -14.65     21.06 o 
  10  12   2       10.96       -0.06     23.54 o 
  11  12   2       15.62       24.76     25.52 o 
  12  12   2        6.72       18.09     26.65 o 
  13  12   2       58.01       57.42     28.23 o 
  14  12   2       20.85       56.21     29.90 o 
  15  12   2       14.40       -8.84     25.14 o 
  16  12   2       15.74       32.97     27.93 o 
  17  12   2       20.25       34.94     31.10 o 
  18  12   2        2.43        9.80     41.56 o 
 -16  13   2       13.30       15.29     28.61 o 
 -15  13   2        1.93      -20.57     25.70 o 
 -14  13   2       13.57       26.00     29.78 o 
 -13  13   2        0.22       19.50     27.89 o 
 -12  13   2        5.15       20.36     25.91 o 
 -11  13   2        7.27       12.73     24.78 o 
 -10  13   2       20.77       16.62     20.36 o 
  -9  13   2        6.41        3.19     18.57 o 
  -8  13   2       38.70       74.18     24.14 o 
  -7  13   2        0.01       14.66     19.99 o 
  -6  13   2      111.75       99.82     25.85 o 
  -5  13   2        2.76       24.14     20.02 o 
  -4  13   2       11.08       20.90     19.22 o 
  -3  13   2        0.91        7.56     19.74 o 
  -2  13   2        0.01       16.32     21.16 o 
  -1  13   2        0.03       -8.88     19.91 o 
   0  13   2        1.05       -7.10     21.18 o 
   1  13   2       67.90       74.15     27.15 o 
   2  13   2       34.92       73.99     28.41 o 
   3  13   2      188.97      179.35     30.69 o 
   4  13   2      188.26      218.29     32.81 o 
   5  13   2        0.48       16.24     19.44 o 
   6  13   2       25.48        5.66     20.32 o 
   7  13   2        0.79       11.47     24.25 o 
   8  13   2       11.42       41.34     26.70 o 
   9  13   2       24.61       33.44     28.63 o 
  10  13   2        4.65       14.06     26.60 o 
  11  13   2        0.89       -2.70     27.39 o 
  12  13   2       58.97       72.45     32.50 o 
  13  13   2        0.36       16.57     27.70 o 
  14  13   2        0.59      -22.15     27.11 o 
  15  13   2       12.21       -5.70     30.54 o 
 -13  14   2       32.60       48.76     32.30 o 
 -12  14   2        0.18        1.49     28.00 o 
 -11  14   2        3.25        4.13     27.07 o 
 -10  14   2        4.01       14.00     26.98 o 
  -9  14   2       38.53       38.34     25.20 o 
  -8  14   2       25.35       78.30     27.05 o 
  -7  14   2        0.39        7.05     21.54 o 
  -6  14   2       49.96       73.63     25.74 o 
  -5  14   2       39.85       70.25     26.04 o 
  -4  14   2       33.80       68.07     28.26 o 
  -3  14   2       79.84       87.69     30.31 o 
  -2  14   2        4.01        9.35     22.52 o 
  -1  14   2        9.80       -5.08     22.65 o 
   0  14   2        8.84       27.48     25.38 o 
   1  14   2       19.18       23.19     25.56 o 
   2  14   2        0.05       -4.11     23.01 o 
   3  14   2        3.97       10.73     22.39 o 
   4  14   2        8.95       25.57     25.12 o 
   5  14   2        2.73       -1.29     21.87 o 
   6  14   2        9.30       25.90     22.93 o 
   7  14   2       19.22        4.31     27.94 o 
   8  14   2        0.51      -16.13     26.64 o 
   9  14   2       16.03       15.22     29.26 o 
  10  14   2        5.17        3.54     27.09 o 
  11  14   2        1.76      -24.46     25.57 o 
  -7  15   2        2.66       27.10     29.57 o 
  -6  15   2       56.30       96.56     34.88 o 
  -5  15   2       17.34        8.96     25.75 o 
  -4  15   2        3.76       -8.33     26.32 o 
  -3  15   2        8.93       11.79     28.09 o 
  -2  15   2        0.70       29.53     29.46 o 
  -1  15   2        0.03       21.55     27.57 o 
   0  15   2       55.90       44.01     31.55 o 
   1  15   2       18.05       13.51     27.10 o 
   2  15   2        2.62       18.64     28.01 o 
   3  15   2       10.55       37.23     28.38 o 
   4  15   2       25.78       75.07     32.30 o 
   5  15   2       42.98       59.05     33.19 o 
 -30   1   3       27.79       59.95     29.54 o 
 -29   1   3        0.78      -14.31     22.73 o 
 -28   1   3        1.25       19.67     21.43 o 
 -27   1   3       28.52       54.58     24.30 o 
 -26   1   3       39.26       31.98     20.68 o 
 -25   1   3        3.64        3.54     17.36 o 
 -24   1   3       11.05       29.15     18.77 o 
 -23   1   3      176.02      184.35     30.24 o 
 -22   1   3      206.20      212.91     30.31 o 
 -21   1   3     1039.74      995.18     49.87 o 
 -20   1   3      603.07      607.86     31.21 o 
 -19   1   3      413.97      450.78     25.74 o 
 -18   1   3        2.86        0.91      8.79 o 
 -17   1   3      943.31      992.81     32.48 o 
 -16   1   3      301.40      288.84     16.76 o 
 -15   1   3       19.22       17.73      7.21 o 
 -14   1   3      771.13      802.39     21.99 o 
 -13   1   3     4400.97     4652.38     48.27 o 
 -12   1   3     7019.34     8002.32     60.45 o 
 -11   1   3        0.19        8.76      5.40 o 
 -10   1   3     3014.73     3301.00     35.56 o 
  -9   1   3      235.34      284.72     11.50 o 
  -8   1   3      289.97      283.40     11.01 o 
  -7   1   3      753.08      703.47     16.66 o 
  -6   1   3     4716.65     4890.81     34.17 o 
  -5   1   3    25791.76    25676.37     85.47 o 
  -4   1   3    10211.38    10395.00     47.96 o 
  -3   1   3    10924.50    10973.30     66.26 o 
  -2   1   3     8170.77     8471.46     40.12 o 
  -1   1   3     2554.81     2509.68     21.17 o 
   0   1   3    21694.17    22325.85    123.07 o 
   1   1   3     5257.04     5135.96     38.53 o 
   2   1   3     6774.35     6487.23     39.05 o 
   3   1   3     1067.27     1003.78     17.08 o 
   4   1   3    12057.55    12475.09     61.15 o 
   5   1   3     5722.85     6191.63     45.43 o 
   6   1   3     2134.27     1966.72     27.73 o 
   7   1   3     1273.25     1197.93     23.28 o 
   8   1   3     9819.96    10449.69     86.55 o 
   9   1   3       94.25      112.26      8.26 o 
  10   1   3      206.81      288.63     12.49 o 
  11   1   3     1564.68     1782.55     27.93 o 
  12   1   3      300.60      300.56     14.27 o 
  13   1   3      299.04      295.65     18.09 o 
  14   1   3      114.91      137.02     14.58 o 
  15   1   3      459.98      434.67     28.00 o 
  16   1   3      610.41      604.44     31.24 o 
  17   1   3      277.20      316.65     25.12 o 
  18   1   3       12.57        8.22     14.52 o 
  19   1   3       96.81       71.29     19.85 o 
  20   1   3       25.47       31.01     17.31 o 
  21   1   3       26.90       38.59     20.85 o 
  22   1   3       42.21       44.80     22.44 o 
  23   1   3       90.82       99.63     27.49 o 
  24   1   3       50.02       42.52     23.50 o 
  25   1   3        0.00       -6.96     21.76 o 
  26   1   3        0.19       -6.97     21.40 o 
  27   1   3       27.54       28.70     26.85 o 
  28   1   3       19.07       46.11     29.27 o 
 -30   2   3       10.10        6.60     27.26 o 
 -29   2   3      101.08       80.04     29.28 o 
 -28   2   3        4.86       10.77     23.02 o 
 -27   2   3       50.74       40.21     23.43 o 
 -26   2   3       68.06       83.85     26.31 o 
 -25   2   3       31.89       46.87     21.09 o 
 -24   2   3       80.30       82.62     24.66 o 
 -23   2   3       22.21       19.81     18.27 o 
 -22   2   3      198.07      189.47     25.58 o 
 -21   2   3      262.28      277.04     25.65 o 
 -20   2   3      658.55      593.01     34.18 o 
 -19   2   3      139.88      133.55     18.55 o 
 -18   2   3      482.14      432.97     26.91 o 
 -17   2   3       38.42       41.23     11.40 o 
 -16   2   3       66.41       76.56     12.33 o 
 -15   2   3     1095.21     1059.84     32.03 o 
 -14   2   3      698.48      724.21     20.55 o 
 -13   2   3      875.25      871.45     21.36 o 
 -12   2   3     1728.85     1842.49     28.81 o 
 -11   2   3       31.47       30.22      6.41 o 
 -10   2   3     7716.21     7923.56     66.78 o 
  -9   2   3      430.18      417.53     12.66 o 
  -8   2   3     5084.16     4793.49     45.19 o 
  -7   2   3       25.19       44.96      7.09 o 
  -6   2   3    13534.32    13719.90     94.14 o 
  -5   2   3     3770.67     3810.06     34.08 o 
  -4   2   3    19694.93    20185.99    147.61 o 
  -3   2   3     1906.12     1886.54     27.47 o 
  -2   2   3     1266.75     1209.86     15.86 o 
  -1   2   3     4679.44     4446.27     29.73 o 
   0   2   3    26051.65    26058.24    118.49 o 
   1   2   3    21892.44    22411.89     82.68 o 
   2   2   3        1.43        5.51      4.04 o 
   3   2   3       52.71       60.78      6.17 o 
   4   2   3     8441.21     8624.50     59.21 o 
   5   2   3     4920.54     4928.67     43.21 o 
   6   2   3      413.07      422.26     15.08 o 
   7   2   3     1937.97     2004.31     30.48 o 
   8   2   3     1026.15      877.80     21.97 o 
   9   2   3     6940.27     7118.88     49.91 o 
  10   2   3     7315.19     8103.10     55.49 o 
  11   2   3     5027.37     5231.54     46.44 o 
  12   2   3      642.89      621.10     22.40 o 
  13   2   3       18.25       17.83      8.97 o 
  14   2   3      197.25      173.37     16.05 o 
  15   2   3     1930.17     1933.78     40.81 o 
  16   2   3       87.55       86.21     18.82 o 
  17   2   3       93.08       91.27     19.92 o 
  18   2   3      547.20      472.59     35.14 o 
  19   2   3      480.68      501.33     37.12 o 
  20   2   3     1216.44     1246.38     50.88 o 
  21   2   3       37.47       33.77     18.48 o 
  22   2   3       71.98       67.49     21.31 o 
  23   2   3       14.17       19.80     20.94 o 
  24   2   3       70.54       52.08     25.20 o 
  25   2   3       15.63       12.82     22.16 o 
  26   2   3       57.10       75.16     29.14 o 
  27   2   3        6.41        4.13     24.98 o 
  28   2   3       42.93       31.60     29.39 o 
 -30   3   3        0.01      -20.00     28.68 o 
 -29   3   3       47.19       65.07     34.05 o 
 -28   3   3        8.36       -7.09     25.48 o 
 -27   3   3       92.02       96.31     28.57 o 
 -26   3   3        2.64       11.29     19.66 o 
 -25   3   3        0.78       -1.50     18.20 o 
 -24   3   3        8.01       -4.64     17.36 o 
 -23   3   3      170.11      175.14     25.63 o 
 -22   3   3       76.47      103.52     21.94 o 
 -21   3   3      698.66      697.88     35.51 o 
 -20   3   3      142.91      138.07     20.60 o 
 -19   3   3       82.42       81.15     16.67 o 
 -18   3   3       77.67       88.94     14.57 o 
 -17   3   3        7.54        1.57      9.31 o 
 -16   3   3        6.07       10.54      9.05 o 
 -15   3   3      309.02      301.57     19.56 o 
 -14   3   3      855.05      826.58     26.18 o 
 -13   3   3       14.76       28.84      8.78 o 
 -12   3   3      153.23      134.33     14.26 o 
 -11   3   3        5.71       19.01      7.33 o 
 -10   3   3        1.52       -4.34      5.64 o 
  -9   3   3      513.40      466.43     17.07 o 
  -8   3   3      550.93      532.00     17.12 o 
  -7   3   3     6050.84     6241.88     66.52 o 
  -6   3   3      566.90      642.71     17.15 o 
  -5   3   3    31155.07    32280.05    260.58 o 
  -4   3   3    13524.92    14298.43     81.66 o 
  -3   3   3      200.83      245.69     11.25 o 
  -2   3   3       48.77       49.41      6.98 o 
  -1   3   3       68.43       77.57      6.85 o 
   0   3   3    24567.56    25791.32    122.48 o 
   1   3   3       88.53      104.68      7.75 o 
   2   3   3     1349.76     1410.02     21.00 o 
   3   3   3      123.91      143.85      9.05 o 
   4   3   3     7180.34     7606.60     68.11 o 
   5   3   3      139.15      151.98      9.49 o 
   6   3   3       89.07       99.09      8.44 o 
   7   3   3     2794.30     3236.50     34.69 o 
   8   3   3      120.76      124.81      9.61 o 
   9   3   3     1921.34     2132.80     41.56 o 
  10   3   3      177.21      222.20     12.17 o 
  11   3   3     1002.79     1004.00     22.43 o 
  12   3   3     3167.63     3176.57     47.50 o 
  13   3   3      322.95      332.68     19.66 o 
  14   3   3       72.41       64.44     14.34 o 
  15   3   3      413.07      391.35     25.92 o 
  16   3   3      298.77      301.10     27.81 o 
  17   3   3      354.16      394.36     32.29 o 
  18   3   3      861.07      868.72     42.15 o 
  19   3   3      335.30      309.96     31.80 o 
  20   3   3        8.75       -0.66     15.39 o 
  21   3   3      268.80      337.26     34.15 o 
  22   3   3      265.09      283.55     33.18 o 
  23   3   3       82.05       67.73     22.80 o 
  24   3   3       59.13       73.05     26.46 o 
  25   3   3        0.00        7.47     22.02 o 
  26   3   3       11.74       22.49     25.12 o 
  27   3   3       40.62       15.00     26.81 o 
  28   3   3        2.26        9.37     27.62 o 
 -29   4   3        6.72       -9.30     34.29 o 
 -28   4   3        0.59       21.73     28.34 o 
 -27   4   3        3.14      -10.41     22.94 o 
 -26   4   3        0.59        9.13     23.80 o 
 -25   4   3        2.88      -17.15     17.15 o 
 -24   4   3        3.27        6.93     17.08 o 
 -23   4   3        1.02       13.27     15.90 o 
 -22   4   3       32.35       33.76     15.95 o 
 -21   4   3        4.60       11.89     15.25 o 
 -20   4   3       86.69       62.99     17.06 o 
 -19   4   3     1376.05     1321.91     43.77 o 
 -18   4   3        1.41      -11.40     11.40 o 
 -17   4   3      576.30      553.29     26.17 o 
 -16   4   3        6.67        5.34      9.25 o 
 -15   4   3      164.25      167.71     16.61 o 
 -14   4   3     2649.20     2691.70     46.77 o 
 -13   4   3        0.03        6.10      7.82 o 
 -12   4   3      864.82      839.37     25.59 o 
 -11   4   3      507.88      434.15     19.14 o 
 -10   4   3     1799.15     1874.72     34.00 o 
  -9   4   3     4501.54     4547.34     66.19 o 
  -8   4   3      364.37      396.08     15.95 o 
  -7   4   3       60.03       71.33      8.37 o 
  -6   4   3       32.23       48.29      6.00 o 
  -5   4   3      220.09      233.60     12.29 o 
  -4   4   3     3859.47     4056.84     54.97 o 
  -3   4   3     1268.49     1236.66     23.81 o 
  -2   4   3     1499.26     1569.39     26.47 o 
  -1   4   3     1097.23     1127.67     19.11 o 
   0   4   3        2.83       -0.87      4.98 o 
   1   4   3     5962.53     6285.07     45.64 o 
   2   4   3     1030.81     1035.45     20.06 o 
   3   4   3     1107.13     1061.12     20.64 o 
   4   4   3     1356.92     1254.95     22.58 o 
   5   4   3      903.79      823.46     19.23 o 
   6   4   3     2275.27     2264.12     31.08 o 
   7   4   3     3027.82     3315.21     48.37 o 
   8   4   3      336.44      340.65     14.72 o 
   9   4   3      104.76       99.12      9.91 o 
  10   4   3      766.02      772.34     20.79 o 
  11   4   3        8.17       31.46      9.59 o 
  12   4   3     1595.48     1546.12     40.53 o 
  13   4   3     1167.58     1090.98     38.87 o 
  14   4   3      331.79      307.93     24.21 o 
  15   4   3       17.35       10.71     12.01 o 
  16   4   3      527.78      523.25     30.64 o 
  17   4   3       31.86       38.89     17.35 o 
  18   4   3      563.44      528.06     38.62 o 
  19   4   3      191.36      213.00     28.09 o 
  20   4   3      246.87      234.88     30.12 o 
  21   4   3       18.78        9.77     17.60 o 
  22   4   3      129.12      168.92     27.71 o 
  23   4   3       52.03       65.72     22.33 o 
  24   4   3       60.12       61.08     22.38 o 
  25   4   3        1.96        3.99     21.52 o 
  26   4   3       34.43       45.80     31.98 o 
  27   4   3        1.76      -17.85     26.82 o 
 -29   5   3       30.41       46.79     39.97 o 
 -28   5   3        1.03       -6.78     26.59 o 
 -27   5   3        0.04       20.98     25.89 o 
 -26   5   3        0.25        1.17     18.23 o 
 -25   5   3       33.57       54.96     22.38 o 
 -24   5   3        6.35       44.34     21.04 o 
 -23   5   3        8.40       28.23     18.79 o 
 -22   5   3       48.76       59.38     20.47 o 
 -21   5   3      143.02      196.92     30.59 o 
 -20   5   3      120.74      107.14     23.05 o 
 -19   5   3      909.24      912.10     43.82 o 
 -18   5   3       51.17       60.53     18.79 o 
 -17   5   3       84.24       82.51     19.35 o 
 -16   5   3     2415.27     2175.83     62.17 o 
 -15   5   3      297.24      294.79     21.13 o 
 -14   5   3     1341.48     1354.42     35.24 o 
 -13   5   3       12.80       13.45      9.61 o 
 -12   5   3        3.79        4.80      8.01 o 
 -11   5   3      350.38      362.39     19.26 o 
 -10   5   3       32.00       17.83      8.10 o 
  -9   5   3      938.57      950.15     24.60 o 
  -8   5   3      338.78      337.09     16.12 o 
  -7   5   3     2630.62     2586.63     29.05 o 
  -6   5   3     1598.99     1452.09     32.73 o 
  -5   5   3     4327.89     4625.74     51.22 o 
  -4   5   3     2669.39     2604.95     38.90 o 
  -3   5   3     6753.84     6827.75     76.08 o 
  -2   5   3      762.15      746.42     21.14 o 
  -1   5   3      949.72     1126.43     20.28 o 
   0   5   3     2526.16     2432.30     30.31 o 
   1   5   3       76.10       98.92      9.04 o 
   2   5   3     2251.17     2180.10     30.32 o 
   3   5   3       25.75       19.22      6.69 o 
   4   5   3      523.01      532.51     16.91 o 
   5   5   3     2009.88     2057.90     31.28 o 
   6   5   3     3671.53     3656.12     62.97 o 
   7   5   3     2501.67     2356.52     34.57 o 
   8   5   3      283.83      325.64     15.82 o 
   9   5   3      560.51      601.64     19.75 o 
  10   5   3     3320.78     3409.39     49.47 o 
  11   5   3      158.17      150.40     17.30 o 
  12   5   3        8.00        5.70     10.86 o 
  13   5   3      300.82      287.65     23.28 o 
  14   5   3        6.69        3.00     11.68 o 
  15   5   3        2.55       -1.83     11.57 o 
  16   5   3      230.04      195.98     22.54 o 
  17   5   3        6.90       -3.46     12.98 o 
  18   5   3      485.93      523.20     42.81 o 
  19   5   3        0.02       -6.13     16.17 o 
  20   5   3       78.18       81.88     25.09 o 
  21   5   3       43.30       61.77     26.62 o 
  22   5   3       13.84        6.61     22.64 o 
  23   5   3       12.34       28.42     26.22 o 
  24   5   3        0.16      -20.79     20.79 o 
  25   5   3        7.23       -0.40     23.64 o 
  26   5   3        2.94        8.55     26.19 o 
  27   5   3        0.96       23.87     31.19 o 
 -28   6   3       10.86        7.77     30.34 o 
 -27   6   3        0.35      -14.32     20.24 o 
 -26   6   3       51.68       67.47     27.40 o 
 -25   6   3       38.61       69.81     24.15 o 
 -24   6   3        7.39       18.54     19.48 o 
 -23   6   3        3.53       14.50     16.67 o 
 -22   6   3        5.78        0.71     16.37 o 
 -21   6   3      104.02      132.25     24.72 o 
 -20   6   3        7.78       28.45     17.62 o 
 -19   6   3      354.12      383.33     35.35 o 
 -18   6   3     1591.35     1590.74     56.49 o 
 -17   6   3       92.12      113.05     22.17 o 
 -16   6   3       14.17       15.20     13.41 o 
 -15   6   3      103.46       76.88     16.71 o 
 -14   6   3      579.00      532.42     30.00 o 
 -13   6   3        4.01        5.45     10.97 o 
 -12   6   3      990.67      945.93     33.92 o 
 -11   6   3       13.95       12.20     10.62 o 
 -10   6   3        1.80        1.84      9.72 o 
  -9   6   3      397.13      351.66     22.65 o 
  -8   6   3      107.31       92.16     14.25 o 
  -7   6   3     2624.52     2758.59     40.68 o 
  -6   6   3      312.23      322.44     17.10 o 
  -5   6   3      107.09      139.57     13.03 o 
  -4   6   3     2195.45     2209.24     37.26 o 
  -3   6   3      218.40      254.67     15.95 o 
  -2   6   3     2698.00     2982.94     49.13 o 
  -1   6   3     2271.06     2476.37     31.24 o 
   0   6   3     3962.30     4244.49     52.15 o 
   1   6   3       18.00       15.68      6.82 o 
   2   6   3     1402.98     1321.21     25.77 o 
   3   6   3      404.36      460.88     20.03 o 
   4   6   3      352.21      404.45     16.71 o 
   5   6   3      183.65      210.11     13.74 o 
   6   6   3      153.84      174.34     13.26 o 
   7   6   3      878.13      821.69     23.10 o 
   8   6   3      535.48      513.95     19.76 o 
   9   6   3       40.41       66.94     12.35 o 
  10   6   3      145.32      166.65     16.27 o 
  11   6   3      287.48      290.80     23.27 o 
  12   6   3        5.69        8.03     11.82 o 
  13   6   3       97.86       75.41     16.29 o 
  14   6   3        6.99       11.92     14.49 o 
  15   6   3       13.62       28.30     15.55 o 
  16   6   3      134.32      134.79     24.14 o 
  17   6   3        5.40       -7.43     14.52 o 
  18   6   3        0.95        8.31     18.39 o 
  19   6   3      294.86      316.07     38.08 o 
  20   6   3       77.19      104.23     26.69 o 
  21   6   3       13.04       24.15     21.03 o 
  22   6   3       28.34       41.96     23.07 o 
  23   6   3       25.85       26.77     22.60 o 
  24   6   3       17.87        3.61     21.72 o 
  25   6   3        2.05      -13.22     21.45 o 
  26   6   3       13.51       21.84     27.02 o 
 -27   7   3       22.45       62.70     29.44 o 
 -26   7   3       37.20       38.72     25.64 o 
 -25   7   3        1.26        6.87     21.29 o 
 -24   7   3        0.69       20.82     20.44 o 
 -23   7   3       13.91        6.62     17.45 o 
 -22   7   3       14.02       30.73     18.88 o 
 -21   7   3       34.10       30.41     18.35 o 
 -20   7   3      433.15      409.21     42.70 o 
 -19   7   3      404.88      434.91     38.75 o 
 -18   7   3        0.28        9.43     16.79 o 
 -17   7   3        1.54       -6.02     15.33 o 
 -16   7   3      250.44      214.34     28.07 o 
 -15   7   3      188.06      200.93     23.69 o 
 -14   7   3       87.64       84.19     17.97 o 
 -13   7   3        1.46        2.77     12.21 o 
 -12   7   3       19.87       12.27     12.63 o 
 -11   7   3      290.20      287.41     23.81 o 
 -10   7   3       49.63       59.33     14.42 o 
  -9   7   3        0.18       -5.40     10.27 o 
  -8   7   3      186.75      168.83     19.13 o 
  -7   7   3      145.39      161.42     18.32 o 
  -6   7   3       80.10       51.67     11.08 o 
  -5   7   3       40.84       39.63     10.46 o 
  -4   7   3     1415.68     1325.96     32.18 o 
  -3   7   3        4.70       -3.16      8.00 o 
  -2   7   3      133.10      163.37     14.92 o 
  -1   7   3       36.03       33.41      9.83 o 
   0   7   3     4682.57     4734.30     60.12 o 
   1   7   3     2228.83     2234.67     40.03 o 
   2   7   3      110.29      120.29     11.65 o 
   3   7   3       66.81       59.79     10.02 o 
   4   7   3       54.83       51.95      9.89 o 
   5   7   3      280.27      271.79     16.11 o 
   6   7   3     1717.08     1683.51     36.61 o 
   7   7   3     1595.80     1638.77     41.80 o 
   8   7   3       65.90       68.64     14.74 o 
   9   7   3      930.86      878.48     33.31 o 
  10   7   3      887.03      887.14     39.40 o 
  11   7   3      100.82       82.52     18.70 o 
  12   7   3      116.67      106.73     20.85 o 
  13   7   3        3.89       15.06     15.14 o 
  14   7   3      447.76      435.83     35.39 o 
  15   7   3       69.33       82.51     20.85 o 
  16   7   3       58.93       84.05     22.02 o 
  17   7   3      107.74      114.92     24.48 o 
  18   7   3       69.39       58.53     19.98 o 
  19   7   3       10.37       17.46     20.89 o 
  20   7   3       12.24       26.96     21.29 o 
  21   7   3        1.17       19.98     22.29 o 
  22   7   3       15.03       44.94     24.32 o 
  23   7   3       75.28       85.09     28.76 o 
  24   7   3       19.42       13.05     26.58 o 
  25   7   3        0.64      -19.15     23.81 o 
 -26   8   3        2.88       25.34     27.74 o 
 -25   8   3        7.23        4.59     24.65 o 
 -24   8   3        7.87       11.76     20.42 o 
 -23   8   3        1.31       -0.14     18.65 o 
 -22   8   3       43.52       48.69     22.46 o 
 -21   8   3       43.50       62.24     21.29 o 
 -20   8   3       45.17       58.01     21.77 o 
 -19   8   3       29.15       47.13     23.16 o 
 -18   8   3      408.06      364.24     36.94 o 
 -17   8   3       23.80       29.41     18.77 o 
 -16   8   3      538.83      507.08     39.92 o 
 -15   8   3       10.46       -1.97     13.76 o 
 -14   8   3      338.37      304.38     27.96 o 
 -13   8   3      185.98      185.12     23.20 o 
 -12   8   3        2.49       19.74     13.99 o 
 -11   8   3      640.47      606.82     32.39 o 
 -10   8   3      272.49      232.92     23.55 o 
  -9   8   3      130.57      137.04     19.83 o 
  -8   8   3      532.19      560.84     30.21 o 
  -7   8   3       77.41       72.29     15.68 o 
  -6   8   3      153.68      166.31     19.56 o 
  -5   8   3        0.07       -0.56      9.26 o 
  -4   8   3      148.54      191.10     17.40 o 
  -3   8   3      121.55      124.76     15.28 o 
  -2   8   3        2.92        7.60      9.47 o 
  -1   8   3       46.44       64.23     12.29 o 
   0   8   3     1183.03     1142.72     36.68 o 
   1   8   3       10.92       15.80     12.11 o 
   2   8   3      597.44      559.08     27.82 o 
   3   8   3       81.84       82.63     15.11 o 
   4   8   3       34.26       37.08     13.05 o 
   5   8   3       12.56       11.81     10.04 o 
   6   8   3      190.15      165.91     19.68 o 
   7   8   3        9.22        1.52     10.96 o 
   8   8   3      132.44      131.71     18.60 o 
   9   8   3      200.01      159.96     20.44 o 
  10   8   3       20.85       18.61     15.42 o 
  11   8   3       58.45       51.96     17.88 o 
  12   8   3       21.03        1.95     15.72 o 
  13   8   3      501.35      479.37     37.31 o 
  14   8   3       15.62       12.57     17.11 o 
  15   8   3       76.61       85.95     22.03 o 
  16   8   3      299.43      306.95     34.25 o 
  17   8   3        5.04       15.32     17.96 o 
  18   8   3        3.16       14.00     18.63 o 
  19   8   3        0.06        4.38     20.23 o 
  20   8   3        7.45        7.55     20.97 o 
  21   8   3        0.71      -16.06     19.20 o 
  22   8   3       12.01       24.73     25.47 o 
  23   8   3        3.26       26.65     26.34 o 
  24   8   3        0.61       -0.33     25.97 o 
 -25   9   3        0.10      -20.83     23.03 o 
 -24   9   3        0.63       -1.54     22.65 o 
 -23   9   3       31.75       54.84     24.27 o 
 -22   9   3       81.36       86.52     25.95 o 
 -21   9   3       10.05       41.57     21.03 o 
 -20   9   3       26.66       17.88     19.09 o 
 -19   9   3       29.67       36.62     19.99 o 
 -18   9   3      116.99      121.10     28.71 o 
 -17   9   3       16.04       11.66     17.51 o 
 -16   9   3       45.32       49.36     20.52 o 
 -15   9   3      163.16      164.65     27.76 o 
 -14   9   3      142.60       99.93     20.76 o 
 -13   9   3      263.55      251.33     27.14 o 
 -12   9   3      392.44      436.66     32.31 o 
 -11   9   3       72.60       30.08     15.59 o 
 -10   9   3      146.97      119.01     20.22 o 
  -9   9   3       18.09       39.04     15.81 o 
  -8   9   3      167.60      173.33     21.84 o 
  -7   9   3       20.66       28.31     14.51 o 
  -6   9   3     1104.59      977.39     47.63 o 
  -5   9   3      150.62      175.80     24.99 o 
  -4   9   3      384.98      345.04     30.60 o 
  -3   9   3       78.54       73.68     16.67 o 
  -2   9   3       49.65       53.94     15.81 o 
  -1   9   3        8.40        6.73     13.06 o 
   0   9   3       24.40       37.26     14.57 o 
   1   9   3      146.13      139.09     19.45 o 
   2   9   3     1456.75     1274.37     42.48 o 
   3   9   3        8.76        4.44     12.09 o 
   4   9   3       23.54       14.17     15.19 o 
   5   9   3       35.02       20.33     16.12 o 
   6   9   3      637.56      603.28     37.06 o 
   7   9   3      177.82      172.47     25.56 o 
   8   9   3       20.61        9.19     15.33 o 
   9   9   3        0.00        1.65     17.76 o 
  10   9   3      248.87      201.55     31.45 o 
  11   9   3       38.43       51.25     19.13 o 
  12   9   3       49.35       61.85     21.10 o 
  13   9   3        0.08        1.60     16.67 o 
  14   9   3       58.70       54.29     21.01 o 
  15   9   3       49.72       41.00     19.94 o 
  16   9   3        0.00        1.95     16.51 o 
  17   9   3        0.19        1.03     18.16 o 
  18   9   3      125.92      133.13     28.99 o 
  19   9   3        3.30       -6.53     19.32 o 
  20   9   3        0.63        2.28     22.03 o 
  21   9   3        5.94        2.02     24.43 o 
  22   9   3        0.24        2.59     25.17 o 
  23   9   3        0.30      -26.98     26.98 o 
 -23  10   3      128.16      163.57     34.32 o 
 -22  10   3        9.62       20.98     23.20 o 
 -21  10   3        3.17       11.39     20.83 o 
 -20  10   3        0.67        2.33     20.03 o 
 -19  10   3        0.20      -17.07     17.07 o 
 -18  10   3        2.50       -6.06     17.63 o 
 -17  10   3        8.99       17.01     22.12 o 
 -16  10   3        0.06        2.39     18.63 o 
 -15  10   3       56.82       73.67     22.62 o 
 -14  10   3       11.16       17.85     18.52 o 
 -13  10   3       17.91       25.18     16.51 o 
 -12  10   3       75.47       57.20     20.55 o 
 -11  10   3       33.16       66.91     20.36 o 
 -10  10   3        2.30       -2.29     15.80 o 
  -9  10   3      261.93      278.15     31.44 o 
  -8  10   3       21.56       17.30     16.97 o 
  -7  10   3       74.42       61.85     20.10 o 
  -6  10   3      101.39       82.53     22.03 o 
  -5  10   3      808.36      695.00     40.58 o 
  -4  10   3      171.45      151.39     25.31 o 
  -3  10   3       17.56       20.74     17.92 o 
  -2  10   3       10.59       31.46     15.80 o 
  -1  10   3        0.23        0.19     13.04 o 
   0  10   3       46.43       55.34     16.73 o 
   1  10   3        0.33       13.97     14.25 o 
   2  10   3        5.85        4.47     12.63 o 
   3  10   3     2338.95     2147.32     81.69 o 
   4  10   3      333.35      357.08     33.38 o 
   5  10   3        0.22       -2.19     15.17 o 
   6  10   3        1.61      -14.12     15.01 o 
   7  10   3      279.94      282.04     31.13 o 
   8  10   3      116.72      158.25     25.80 o 
   9  10   3       79.00       73.58     24.96 o 
  10  10   3      112.64      134.83     29.50 o 
  11  10   3       13.41        7.61     19.81 o 
  12  10   3       72.06       54.43     24.71 o 
  13  10   3       19.44       10.58     21.80 o 
  14  10   3        0.95        0.99     22.08 o 
  15  10   3        6.49       -9.72     21.06 o 
  16  10   3       24.98       68.00     28.06 o 
  17  10   3      218.83      239.37     40.27 o 
  18  10   3        8.76        2.68     23.67 o 
  19  10   3       98.33      135.21     30.78 o 
  20  10   3       14.34       -6.18     23.03 o 
  21  10   3        1.34      -15.27     23.86 o 
 -21  11   3       36.23       18.12     27.46 o 
 -20  11   3       21.41       42.59     29.22 o 
 -19  11   3       57.40       78.82     32.18 o 
 -18  11   3       12.87        4.32     25.34 o 
 -17  11   3        0.84        0.38     22.39 o 
 -16  11   3        0.19       -0.25     22.66 o 
 -15  11   3        0.46       16.50     23.59 o 
 -14  11   3        2.10        1.84     21.34 o 
 -13  11   3        2.24       22.29     17.12 o 
 -12  11   3        5.84       22.35     18.29 o 
 -11  11   3      135.45      122.77     25.91 o 
 -10  11   3       87.59      107.39     24.23 o 
  -9  11   3       15.58       -5.60     17.02 o 
  -8  11   3      285.74      326.46     34.68 o 
  -7  11   3      331.35      338.53     35.19 o 
  -6  11   3       82.96       90.48     23.01 o 
  -5  11   3        1.80        3.70     16.84 o 
  -4  11   3      508.59      497.06     39.76 o 
  -3  11   3       39.67       24.39     18.63 o 
  -2  11   3       99.94       96.38     23.62 o 
  -1  11   3       15.96       -5.76     16.45 o 
   0  11   3       59.45       71.23     19.23 o 
   1  11   3        8.66       24.81     19.02 o 
   2  11   3      132.33      113.81     24.21 o 
   3  11   3        0.06        1.19     16.98 o 
   4  11   3        4.84       20.76     18.85 o 
   5  11   3        1.73       -6.70     16.00 o 
   6  11   3        8.10        0.95     17.91 o 
   7  11   3       25.38       -4.82     17.87 o 
   8  11   3       33.99       21.11     21.24 o 
   9  11   3       69.76       70.17     25.22 o 
  10  11   3        3.24        4.60     21.81 o 
  11  11   3       56.43       90.79     28.81 o 
  12  11   3      277.47      285.50     41.04 o 
  13  11   3        2.50       -7.35     21.88 o 
  14  11   3       10.40        2.35     23.61 o 
  15  11   3       20.80       29.31     26.47 o 
  16  11   3       15.00       13.75     25.81 o 
  17  11   3        7.31       10.34     25.72 o 
  18  11   3       35.77       47.78     30.61 o 
  19  11   3       21.75       66.81     33.53 o 
 -19  12   3        0.45       -9.02     27.98 o 
 -18  12   3        1.53      -25.18     25.18 o 
 -17  12   3        1.90       15.11     27.29 o 
 -16  12   3        5.71        1.05     25.11 o 
 -15  12   3       18.41        6.56     25.38 o 
 -14  12   3        3.97        6.84     23.52 o 
 -13  12   3        0.05        1.11     21.59 o 
 -12  12   3       76.24       51.30     22.83 o 
 -11  12   3        0.32       -4.22     17.68 o 
 -10  12   3       11.10       15.47     17.77 o 
  -9  12   3       33.57       48.97     20.75 o 
  -8  12   3        5.90        3.21     16.99 o 
  -7  12   3        0.78        0.43     16.59 o 
  -6  12   3      165.78      195.90     30.59 o 
  -5  12   3       32.42       13.91     18.92 o 
  -4  12   3        1.41        1.58     17.30 o 
  -3  12   3       61.69       88.29     23.84 o 
  -2  12   3       88.33      133.19     26.86 o 
  -1  12   3       15.59       26.77     19.42 o 
   0  12   3       21.67       17.86     21.22 o 
   1  12   3        1.99       14.50     18.46 o 
   2  12   3       18.67        4.21     18.60 o 
   3  12   3      127.44      162.45     28.89 o 
   4  12   3        9.38       -2.29     18.24 o 
   5  12   3      100.21       97.50     24.17 o 
   6  12   3      204.15      197.64     30.37 o 
   7  12   3        5.35       21.25     23.42 o 
   8  12   3        5.01       38.00     23.88 o 
   9  12   3        2.16       21.30     23.84 o 
  10  12   3       63.44       60.36     28.24 o 
  11  12   3        5.36        8.75     23.97 o 
  12  12   3       73.08       67.97     30.70 o 
  13  12   3       86.23      111.37     33.74 o 
  14  12   3       27.58       31.22     28.43 o 
  15  12   3        3.94      -25.71     25.71 o 
  16  12   3        6.85       11.39     29.18 o 
  17  12   3        2.60        4.46     30.25 o 
 -16  13   3       42.35       87.06     35.38 o 
 -15  13   3        1.25      -12.31     26.56 o 
 -14  13   3        1.24       26.48     28.04 o 
 -13  13   3        7.82       20.12     25.95 o 
 -12  13   3        0.22       25.29     25.23 o 
 -11  13   3        0.00        0.40     19.92 o 
 -10  13   3        5.98       -4.63     19.73 o 
  -9  13   3        3.33       10.20     19.33 o 
  -8  13   3       68.58       72.85     24.83 o 
  -7  13   3        0.62       -4.00     18.98 o 
  -6  13   3        0.14       20.19     19.88 o 
  -5  13   3        2.48       16.90     19.43 o 
  -4  13   3        8.40       14.29     19.35 o 
  -3  13   3        3.97       -0.37     18.79 o 
  -2  13   3       23.18       29.43     22.87 o 
  -1  13   3       38.65       34.64     23.36 o 
   0  13   3        3.68        8.81     22.06 o 
   1  13   3       51.52       49.45     25.23 o 
   2  13   3        3.82       16.26     23.57 o 
   3  13   3       64.65       80.30     24.52 o 
   4  13   3       69.33       66.91     23.52 o 
   5  13   3      104.25      121.38     28.18 o 
   6  13   3       10.86       -5.61     23.27 o 
   7  13   3       79.33       83.43     30.29 o 
   8  13   3       40.75       66.45     29.79 o 
   9  13   3        0.10      -18.11     22.00 o 
  10  13   3        3.23        1.27     26.52 o 
  11  13   3        9.71       10.77     25.91 o 
  12  13   3       10.33       13.79     27.89 o 
  13  13   3       20.52       26.95     32.52 o 
  14  13   3        0.89       20.23     31.59 o 
 -13  14   3        5.46       27.23     30.28 o 
 -12  14   3        1.21       11.17     28.81 o 
 -11  14   3        0.56       30.02     27.97 o 
 -10  14   3       16.32       34.35     23.63 o 
  -9  14   3        8.31       27.86     24.25 o 
  -8  14   3        9.39       31.80     21.85 o 
  -7  14   3       11.68       18.88     22.72 o 
  -6  14   3       16.66       26.59     23.66 o 
  -5  14   3        0.10        6.94     21.44 o 
  -4  14   3       10.98       16.18     23.29 o 
  -3  14   3       20.22       14.95     24.81 o 
  -2  14   3        4.16        1.29     22.96 o 
  -1  14   3        3.91       19.61     23.32 o 
   0  14   3        0.43       16.69     24.45 o 
   1  14   3       66.81       97.18     29.19 o 
   2  14   3        8.77       40.63     26.12 o 
   3  14   3        1.11       21.73     24.71 o 
   4  14   3        3.47        3.75     23.59 o 
   5  14   3       21.65       41.78     24.22 o 
   6  14   3       33.24       67.63     32.53 o 
   7  14   3        1.40       15.09     25.93 o 
   8  14   3        9.37      -24.85     25.59 o 
   9  14   3        2.17        6.13     28.00 o 
  10  14   3       37.39       13.91     29.09 o 
  11  14   3        0.14       -2.11     34.32 o 
  -7  15   3       11.52       31.51     30.99 o 
  -6  15   3        1.04      -17.95     24.74 o 
  -5  15   3       12.12        3.27     27.76 o 
  -4  15   3        3.66       10.43     28.10 o 
  -3  15   3        1.59       14.88     27.48 o 
  -2  15   3        6.80       -7.42     25.42 o 
  -1  15   3        1.20       13.14     28.43 o 
   0  15   3       30.71       73.67     32.81 o 
   1  15   3       12.92       24.29     28.36 o 
   2  15   3       13.62       10.37     26.53 o 
   3  15   3        1.76       19.81     28.12 o 
   4  15   3       40.15       50.37     30.65 o 
   5  15   3       33.39       16.97     64.73 o 
 -30   0   4        0.16        3.17     35.84 o 
 -29   0   4       15.01       -9.72     29.78 o 
 -28   0   4        0.62      -22.77     27.20 o 
 -27   0   4        3.08      -10.54     24.72 o 
 -26   0   4      456.92      603.51     88.04 o 
 -25   0   4      246.35      319.47     55.52 o 
 -24   0   4       59.80       80.67     34.45 o 
 -23   0   4       44.55       49.59     28.55 o 
 -22   0   4       92.37       84.14     32.36 o 
 -21   0   4        0.71       12.84     16.84 o 
 -20   0   4      127.86       91.70     23.89 o 
 -19   0   4      112.08      104.05     22.65 o 
 -18   0   4       39.23       45.14     14.28 o 
 -17   0   4      383.88      438.18     28.04 o 
 -16   0   4     2026.72     2009.79     51.53 o 
 -15   0   4       71.29       72.13     14.18 o 
 -14   0   4      136.08      101.01     15.26 o 
 -13   0   4     1654.47     1423.59     38.98 o 
 -12   0   4      438.64      393.74     21.09 o 
 -11   0   4       81.32       82.13     12.32 o 
 -10   0   4     1779.69     1677.02     36.79 o 
  -9   0   4    28314.14    29980.82    146.08 o 
  -8   0   4     1096.30      902.35     25.30 o 
  -7   0   4     6388.74     6805.38     73.17 o 
  -6   0   4      814.82      847.37     21.44 o 
  -5   0   4       63.48      101.11      8.65 o 
  -4   0   4     3126.48     2721.33     40.87 o 
  -3   0   4    28458.83    27268.17    129.18 o 
  -2   0   4      116.49       94.65      9.56 o 
  -1   0   4    52831.74    50394.71    408.54 o 
   0   0   4     1294.56     1557.09     38.49 o 
   1   0   4      158.92      184.19     10.02 o 
   2   0   4    47656.68    46431.90    210.45 o 
   3   0   4    51344.70    50725.68    582.32 o 
   4   0   4     8618.78     8401.44    105.74 o 
   5   0   4     3667.71     3936.76     61.61 o 
   6   0   4     5269.77     4887.39     71.97 o 
   7   0   4      652.74      663.00     20.04 o 
   8   0   4     1265.98     1438.12     56.12 o 
   9   0   4     3425.65     3667.81     49.09 o 
  10   0   4       23.13        3.26      7.58 o 
  11   0   4     6707.56     6889.54     76.32 o 
  12   0   4     7051.27     7651.88     85.04 o 
  13   0   4     2111.30     2017.27     63.79 o 
  14   0   4       18.76       31.35     16.04 o 
  15   0   4      235.69      272.02     32.98 o 
  16   0   4     2253.36     2174.29     73.19 o 
  17   0   4     4441.30     4365.36    137.82 o 
  18   0   4      411.83      509.34     43.48 o 
  19   0   4     1091.59     1095.02     76.64 o 
  20   0   4      381.90      407.13     58.97 o 
  21   0   4      632.48      590.63     69.64 o 
  22   0   4       21.74       34.28     31.61 o 
  23   0   4      235.73      256.17     65.74 o 
  24   0   4      252.31      269.67     56.47 o 
  25   0   4        0.04      -22.16     26.70 o 
  26   0   4       14.26       11.87     34.74 o 
  27   0   4        1.02      -19.90     33.90 o 
  28   0   4        0.01       -9.66     37.05 o 
 -30   1   4       10.78       15.39     26.29 o 
 -29   1   4        0.12       -9.65     22.19 o 
 -28   1   4       27.73       31.44     23.85 o 
 -27   1   4        4.79        1.55     18.67 o 
 -26   1   4        2.05        6.06     18.53 o 
 -25   1   4       15.39       15.05     18.51 o 
 -24   1   4       14.79       23.79     19.28 o 
 -23   1   4        0.14       11.82     16.67 o 
 -22   1   4      464.93      415.00     38.75 o 
 -21   1   4       61.66       77.26     18.68 o 
 -20   1   4      514.46      510.21     26.41 o 
 -19   1   4       39.07       22.02     11.30 o 
 -18   1   4      461.83      479.60     24.17 o 
 -17   1   4      265.96      295.33     20.05 o 
 -16   1   4        0.54       -1.93      6.46 o 
 -15   1   4      116.77      127.93     12.18 o 
 -14   1   4     2649.78     2519.86     37.50 o 
 -13   1   4        0.75       -1.87      5.45 o 
 -12   1   4      514.01      478.19     16.38 o 
 -11   1   4     1438.11     1702.13     27.44 o 
 -10   1   4     2361.76     2635.41     32.22 o 
  -9   1   4      587.49      655.82     16.12 o 
  -8   1   4      217.67      199.62      9.85 o 
  -7   1   4       72.70       66.68      6.65 o 
  -6   1   4     5019.62     4884.27     35.25 o 
  -5   1   4    41093.29    41401.96    251.37 o 
  -4   1   4     1733.17     1493.00     17.58 o 
  -3   1   4    16430.59    16140.02     84.47 o 
  -2   1   4      626.56      755.70     13.42 o 
  -1   1   4     2968.23     3096.22     23.42 o 
   0   1   4    23022.33    23606.04    147.61 o 
   1   1   4     3465.23     3303.43     28.31 o 
   2   1   4     3087.26     3004.02     29.11 o 
   3   1   4    38122.73    38556.89    293.17 o 
   4   1   4     6237.20     5928.56     44.75 o 
   5   1   4     2053.75     1950.23     27.65 o 
   6   1   4      520.31      448.61     15.47 o 
   7   1   4     4971.78     5029.75     46.99 o 
   8   1   4     3356.30     3347.13     40.30 o 
   9   1   4      135.70      134.82     11.70 o 
  10   1   4     1587.02     1602.17     30.93 o 
  11   1   4       21.02       22.06      8.45 o 
  12   1   4      263.05      262.67     16.95 o 
  13   1   4       10.08       17.83      9.12 o 
  14   1   4      373.18      397.78     24.62 o 
  15   1   4        0.00        2.54     10.99 o 
  16   1   4      108.74      137.94     18.87 o 
  17   1   4     1146.50     1199.98     40.82 o 
  18   1   4      469.01      477.01     35.73 o 
  19   1   4      388.67      393.62     34.07 o 
  20   1   4       22.31       30.45     17.14 o 
  21   1   4       85.45       89.59     26.33 o 
  22   1   4      139.18      131.08     29.07 o 
  23   1   4        8.63        0.27     18.99 o 
  24   1   4       13.82       21.32     22.34 o 
  25   1   4        0.00       -2.80     21.75 o 
  26   1   4       47.28       65.32     28.17 o 
  27   1   4        2.59       -7.78     25.46 o 
  28   1   4        6.37        3.22     27.10 o 
 -30   2   4       19.40       52.37     29.57 o 
 -29   2   4        0.14      -21.19     21.19 o 
 -28   2   4        1.01        5.43     21.76 o 
 -27   2   4        0.35        9.72     19.49 o 
 -26   2   4       12.67       23.31     20.01 o 
 -25   2   4        9.82        6.39     18.04 o 
 -24   2   4      226.39      226.33     32.72 o 
 -23   2   4      157.89      179.24     28.85 o 
 -22   2   4      851.27      804.29     39.41 o 
 -21   2   4      288.68      265.74     25.41 o 
 -20   2   4      181.01      160.44     20.24 o 
 -19   2   4       84.65       72.15     13.72 o 
 -18   2   4      811.88      797.83     29.08 o 
 -17   2   4      806.57      795.01     28.20 o 
 -16   2   4      420.80      393.10     21.55 o 
 -15   2   4      760.35      724.77     25.22 o 
 -14   2   4        4.90       -1.13      5.80 o 
 -13   2   4      961.60      867.76     21.40 o 
 -12   2   4      525.26      439.29     15.44 o 
 -11   2   4     1733.59     1887.04     28.06 o 
 -10   2   4      152.71      171.49     10.38 o 
  -9   2   4     2271.61     2186.88     27.39 o 
  -8   2   4      718.17      684.07     15.59 o 
  -7   2   4     2606.80     2523.48     27.26 o 
  -6   2   4      462.78      393.78     11.92 o 
  -5   2   4      154.57      131.46      7.77 o 
  -4   2   4      234.75      205.31      8.99 o 
  -3   2   4     4607.33     4663.80     32.77 o 
  -2   2   4      621.94      607.99     13.00 o 
  -1   2   4       92.89       86.56      6.54 o 
   0   2   4    15989.66    15715.28     80.99 o 
   1   2   4     1233.75     1354.01     19.05 o 
   2   2   4      420.96      361.24     11.36 o 
   3   2   4    12175.59    12047.90     57.29 o 
   4   2   4        1.60        2.25      4.94 o 
   5   2   4     5352.85     5128.58     57.51 o 
   6   2   4      314.50      257.47     13.26 o 
   7   2   4     1107.81     1229.28     25.59 o 
   8   2   4      193.20      187.52     13.18 o 
   9   2   4      710.99      605.13     20.45 o 
  10   2   4      243.17      219.24     15.26 o 
  11   2   4      670.25      665.19     22.88 o 
  12   2   4      697.83      695.61     24.10 o 
  13   2   4      246.78      289.66     18.95 o 
  14   2   4      158.13      159.60     16.15 o 
  15   2   4      531.96      533.16     28.66 o 
  16   2   4      584.89      604.85     35.46 o 
  17   2   4      375.88      332.54     30.71 o 
  18   2   4      335.29      384.63     34.08 o 
  19   2   4        6.52       -2.77     14.87 o 
  20   2   4        4.89       -9.41     15.23 o 
  21   2   4      130.06      132.90     25.09 o 
  22   2   4       85.02       88.31     23.24 o 
  23   2   4        4.35        9.30     19.97 o 
  24   2   4       15.36       -2.17     22.47 o 
  25   2   4        4.29       10.58     23.20 o 
  26   2   4        6.41       14.87     24.46 o 
  27   2   4       47.00       59.22     30.95 o 
  28   2   4        3.82      -12.10     39.85 o 
 -30   3   4        1.67       24.90     32.98 o 
 -29   3   4        9.04       22.27     29.08 o 
 -28   3   4        3.73        2.37     24.48 o 
 -27   3   4      108.15      147.72     32.06 o 
 -26   3   4        0.25        6.54     19.75 o 
 -25   3   4        0.05       -4.56     17.03 o 
 -24   3   4       74.08       50.39     21.52 o 
 -23   3   4        6.96        4.49     14.71 o 
 -22   3   4      494.95      522.52     34.16 o 
 -21   3   4      109.93       95.32     18.54 o 
 -20   3   4      123.57      115.29     19.17 o 
 -19   3   4      482.97      475.81     26.14 o 
 -18   3   4        4.76        3.56      9.30 o 
 -17   3   4        1.66       -2.73      8.90 o 
 -16   3   4      419.36      394.16     22.17 o 
 -15   3   4       75.03       88.50     14.28 o 
 -14   3   4      308.46      285.25     18.35 o 
 -13   3   4      197.13      210.36     15.83 o 
 -12   3   4       21.64       19.58      8.09 o 
 -11   3   4        2.36        4.74      6.23 o 
 -10   3   4     1343.48     1421.53     28.90 o 
  -9   3   4     1029.18     1061.86     24.35 o 
  -8   3   4      462.88      457.76     17.72 o 
  -7   3   4     9464.04     9614.81     55.17 o 
  -6   3   4     2189.59     2214.17     25.71 o 
  -5   3   4      518.72      534.57     15.11 o 
  -4   3   4      641.94      643.05     14.72 o 
  -3   3   4     4408.14     4270.21     34.14 o 
  -2   3   4     3208.69     3278.46     34.40 o 
  -1   3   4     7086.16     6795.15     43.75 o 
   0   3   4     5449.21     5621.34     40.64 o 
   1   3   4        0.02        8.96      5.46 o 
   2   3   4     3364.49     3574.63     34.03 o 
   3   3   4      252.30      260.02     11.57 o 
   4   3   4        0.05       19.58      5.87 o 
   5   3   4      814.78      802.31     17.90 o 
   6   3   4      686.91      648.88     17.43 o 
   7   3   4      544.18      475.72     14.82 o 
   8   3   4       38.84       41.32      6.99 o 
   9   3   4      803.33      834.45     18.93 o 
  10   3   4        3.47        9.48      7.75 o 
  11   3   4      157.62      217.28     16.46 o 
  12   3   4      288.48      328.79     19.49 o 
  13   3   4       16.51       12.70      9.34 o 
  14   3   4      148.70      155.04     18.36 o 
  15   3   4      182.79      126.18     20.96 o 
  16   3   4      257.09      237.86     27.19 o 
  17   3   4      901.25      827.87     41.10 o 
  18   3   4      857.91      804.88     42.40 o 
  19   3   4      588.78      590.65     40.93 o 
  20   3   4        1.14        9.65     16.51 o 
  21   3   4       11.44        7.09     16.75 o 
  22   3   4        5.57       34.38     18.36 o 
  23   3   4       37.53       37.95     20.18 o 
  24   3   4       63.13       41.41     25.24 o 
  25   3   4       28.65       55.69     28.04 o 
  26   3   4        2.44       -3.85     23.35 o 
  27   3   4       72.28       61.94     31.16 o 
 -29   4   4       57.53       79.18     35.65 o 
 -28   4   4        0.68        0.21     25.78 o 
 -27   4   4        0.01       -7.66     22.47 o 
 -26   4   4       63.76       80.64     29.90 o 
 -25   4   4       14.56       21.07     20.78 o 
 -24   4   4        0.19       10.74     18.47 o 
 -23   4   4        0.23       -4.46     17.61 o 
 -22   4   4      111.42      127.55     22.17 o 
 -21   4   4       23.66       28.82     14.53 o 
 -20   4   4       24.29       32.90     14.49 o 
 -19   4   4       98.49      116.79     19.05 o 
 -18   4   4      148.58      185.22     19.28 o 
 -17   4   4     1078.95     1017.11     34.17 o 
 -16   4   4        0.00       -0.29      9.71 o 
 -15   4   4     2445.92     2408.52     45.99 o 
 -14   4   4      220.11      220.15     17.42 o 
 -13   4   4      245.65      256.85     17.65 o 
 -12   4   4        2.28       12.32      8.98 o 
 -11   4   4      189.75      202.84     14.92 o 
 -10   4   4     1466.04     1471.09     30.55 o 
  -9   4   4      718.86      747.37     21.70 o 
  -8   4   4        9.78       10.44      6.12 o 
  -7   4   4      868.79      983.27     18.52 o 
  -6   4   4     3845.40     4333.03     43.52 o 
  -5   4   4      776.44      689.00     15.20 o 
  -4   4   4     4103.10     4427.71     60.34 o 
  -3   4   4     2836.36     2862.04     35.86 o 
  -2   4   4      720.23      676.66     15.88 o 
  -1   4   4     2596.96     2351.12     28.40 o 
   0   4   4       12.97       20.66      6.11 o 
   1   4   4     5149.92     4902.07     42.20 o 
   2   4   4        0.42       -2.29      5.22 o 
   3   4   4      410.84      403.40     14.37 o 
   4   4   4     3340.97     3563.11     38.19 o 
   5   4   4     1972.12     2114.16     53.15 o 
   6   4   4       17.76       14.08      6.54 o 
   7   4   4     2849.95     2831.86     38.13 o 
   8   4   4      604.18      601.49     18.38 o 
   9   4   4     1720.47     1717.76     29.47 o 
  10   4   4      810.51      733.01     26.11 o 
  11   4   4      233.50      252.99     17.71 o 
  12   4   4       14.08       15.10     11.16 o 
  13   4   4       21.88       11.03     11.69 o 
  14   4   4       45.44       46.59     14.33 o 
  15   4   4        6.17        0.57     12.02 o 
  16   4   4      310.28      306.04     30.09 o 
  17   4   4        1.29       -4.79     14.19 o 
  18   4   4        0.14       -9.18     14.80 o 
  19   4   4      226.76      267.84     31.28 o 
  20   4   4      192.17      242.61     31.19 o 
  21   4   4       32.07       30.92     19.70 o 
  22   4   4       24.34       28.27     19.27 o 
  23   4   4       91.57      102.62     25.47 o 
  24   4   4        1.76        1.55     19.49 o 
  25   4   4       58.09       82.70     30.42 o 
  26   4   4       19.74        6.84     27.46 o 
  27   4   4        0.92      -10.30     27.18 o 
 -29   5   4       11.05       21.84     29.54 o 
 -28   5   4        0.01        0.63     25.56 o 
 -27   5   4      135.70      121.02     37.04 o 
 -26   5   4        0.37       10.59     19.49 o 
 -25   5   4       88.66      128.23     28.35 o 
 -24   5   4       33.80       54.47     21.91 o 
 -23   5   4       32.52       32.74     20.70 o 
 -22   5   4      125.44      134.13     24.82 o 
 -21   5   4      290.51      285.11     31.84 o 
 -20   5   4      111.39      119.76     23.20 o 
 -19   5   4       91.15       91.37     20.91 o 
 -18   5   4       10.34       25.58     15.98 o 
 -17   5   4       70.27       89.08     17.14 o 
 -16   5   4       20.45       14.13     12.68 o 
 -15   5   4      782.65      785.04     28.83 o 
 -14   5   4      119.06      104.56     14.23 o 
 -13   5   4       35.44       32.65     10.16 o 
 -12   5   4       49.53       56.09     11.08 o 
 -11   5   4     1308.54     1299.73     30.93 o 
 -10   5   4     1052.97     1081.05     27.24 o 
  -9   5   4        0.04       -1.96      6.56 o 
  -8   5   4     5641.71     6244.75     65.13 o 
  -7   5   4      833.40      890.91     18.21 o 
  -6   5   4     1655.13     1905.77     32.38 o 
  -5   5   4      147.12      188.21     13.32 o 
  -4   5   4     2983.78     3093.79     40.97 o 
  -3   5   4     3138.27     3286.12     41.95 o 
  -2   5   4      116.28      145.79      9.94 o 
  -1   5   4      575.19      562.96     16.23 o 
   0   5   4     3035.36     3153.48     39.93 o 
   1   5   4     1139.65     1211.27     23.61 o 
   2   5   4      334.96      288.63     13.65 o 
   3   5   4      577.40      565.71     17.68 o 
   4   5   4        0.52        3.63      6.10 o 
   5   5   4     1110.25     1010.36     23.35 o 
   6   5   4      173.96      211.56     13.50 o 
   7   5   4      149.89      148.31     12.32 o 
   8   5   4        9.97       17.41      7.82 o 
   9   5   4       75.27       77.35     10.55 o 
  10   5   4       62.61       44.05     12.80 o 
  11   5   4      208.87      253.46     21.59 o 
  12   5   4       58.17       73.25     15.24 o 
  13   5   4       17.53       10.09     11.93 o 
  14   5   4     1159.98     1147.19     40.02 o 
  15   5   4       31.10       32.81     13.93 o 
  16   5   4        2.57        0.59     12.42 o 
  17   5   4      101.56      102.60     24.71 o 
  18   5   4       65.41       67.72     22.85 o 
  19   5   4       31.83       48.89     22.58 o 
  20   5   4        1.62        5.22     19.42 o 
  21   5   4       16.05       22.89     24.17 o 
  22   5   4       62.71       59.08     26.96 o 
  23   5   4        1.47        9.55     22.18 o 
  24   5   4       69.27       62.52     29.99 o 
  25   5   4       52.91       55.18     34.24 o 
  26   5   4        8.03      -12.29     31.37 o 
 -28   6   4       21.31       32.73     29.84 o 
 -27   6   4        1.31      -11.00     19.78 o 
 -26   6   4       11.36       12.86     21.97 o 
 -25   6   4       14.99        4.83     19.06 o 
 -24   6   4       25.72       38.07     19.93 o 
 -23   6   4        0.10       10.01     17.72 o 
 -22   6   4        5.02       20.45     18.45 o 
 -21   6   4      151.96      162.74     26.93 o 
 -20   6   4        4.55      -14.21     15.38 o 
 -19   6   4      652.86      699.31     42.45 o 
 -18   6   4      124.81      115.90     23.37 o 
 -17   6   4        3.31       23.40     13.73 o 
 -16   6   4      127.43      177.55     21.79 o 
 -15   6   4      161.37      185.84     22.04 o 
 -14   6   4      456.41      415.25     27.75 o 
 -13   6   4      534.79      506.48     28.13 o 
 -12   6   4      177.89      162.81     18.48 o 
 -11   6   4       43.95       66.08     14.28 o 
 -10   6   4       52.08       57.54     13.29 o 
  -9   6   4       39.34       10.16     10.05 o 
  -8   6   4      438.03      461.33     24.10 o 
  -7   6   4      250.31      257.86     16.02 o 
  -6   6   4      160.13      139.29     13.11 o 
  -5   6   4        0.39        4.64      7.46 o 
  -4   6   4     4677.65     4757.39     77.38 o 
  -3   6   4     2949.46     2806.04     42.30 o 
  -2   6   4      265.71      242.48     16.06 o 
  -1   6   4     1902.13     1913.00     29.06 o 
   0   6   4       19.88        8.81      6.51 o 
   1   6   4      404.73      440.96     16.74 o 
   2   6   4     1908.23     1935.71     31.88 o 
   3   6   4        4.50        8.07      7.11 o 
   4   6   4     1121.72     1234.78     26.72 o 
   5   6   4       83.12       96.73     11.21 o 
   6   6   4       29.63       29.78      8.84 o 
   7   6   4        1.09        5.61      7.95 o 
   8   6   4     2033.33     2075.00     36.43 o 
   9   6   4      871.64      933.19     29.12 o 
  10   6   4        2.46       20.18     12.44 o 
  11   6   4       86.73       88.47     16.63 o 
  12   6   4       82.78       64.16     15.32 o 
  13   6   4      518.57      520.12     30.81 o 
  14   6   4       87.73       83.78     17.58 o 
  15   6   4       84.95       79.90     20.16 o 
  16   6   4       10.99       20.17     16.07 o 
  17   6   4      150.70      174.10     29.89 o 
  18   6   4      107.53       98.07     25.62 o 
  19   6   4       45.72       59.80     23.25 o 
  20   6   4       21.40       16.00     20.45 o 
  21   6   4       83.84       92.57     28.30 o 
  22   6   4        2.01       10.66     22.53 o 
  23   6   4       50.73       60.00     27.68 o 
  24   6   4       76.69       80.18     29.96 o 
  25   6   4        6.03       16.47     25.17 o 
 -27   7   4        0.24       10.94     24.72 o 
 -26   7   4        2.16      -11.24     20.26 o 
 -25   7   4      111.24      120.35     30.69 o 
 -24   7   4       59.63       71.11     23.00 o 
 -23   7   4      227.62      291.33     34.99 o 
 -22   7   4       73.12       59.80     24.04 o 
 -21   7   4       49.14       57.01     21.24 o 
 -20   7   4       55.17       44.10     20.11 o 
 -19   7   4      260.78      233.95     30.97 o 
 -18   7   4       18.11        8.11     17.49 o 
 -17   7   4      114.59      119.43     23.49 o 
 -16   7   4     1009.12      961.94     39.91 o 
 -15   7   4     1139.42     1279.35     44.79 o 
 -14   7   4      481.84      498.71     31.23 o 
 -13   7   4        3.63       13.39     13.29 o 
 -12   7   4        3.17        4.69     11.65 o 
 -11   7   4        3.21        3.08     11.28 o 
 -10   7   4      187.31      195.50     20.72 o 
  -9   7   4      570.00      554.27     28.20 o 
  -8   7   4       53.34       33.98     12.55 o 
  -7   7   4      312.80      296.03     22.38 o 
  -6   7   4      703.43      646.80     24.23 o 
  -5   7   4       49.83       66.89     11.95 o 
  -4   7   4     1150.51     1231.27     31.55 o 
  -3   7   4     1533.36     1513.47     34.21 o 
  -2   7   4      696.65      707.32     25.21 o 
  -1   7   4      178.54      180.71     15.82 o 
   0   7   4       72.89       44.29     11.79 o 
   1   7   4       59.91       68.19     10.22 o 
   2   7   4        9.82        0.74      7.23 o 
   3   7   4     3393.92     3434.23     45.03 o 
   4   7   4     2565.61     2680.95     40.72 o 
   5   7   4       59.60       57.52     10.88 o 
   6   7   4      243.95      226.07     16.37 o 
   7   7   4       65.91       79.67     15.09 o 
   8   7   4       87.19       90.53     15.71 o 
   9   7   4      153.51      181.06     22.91 o 
  10   7   4       98.29       97.39     19.66 o 
  11   7   4      200.82      176.42     24.60 o 
  12   7   4       42.83       20.31     15.66 o 
  13   7   4      123.01       93.94     20.89 o 
  14   7   4      282.69      265.50     29.47 o 
  15   7   4      173.64      209.31     28.58 o 
  16   7   4       60.06       46.11     19.17 o 
  17   7   4       72.07       79.98     22.20 o 
  18   7   4       50.87       76.00     24.84 o 
  19   7   4      102.75      119.34     28.11 o 
  20   7   4       56.38       45.35     24.18 o 
  21   7   4       12.56        1.68     21.08 o 
  22   7   4       61.40       63.14     27.90 o 
  23   7   4        5.14       19.11     25.17 o 
  24   7   4       13.56       55.07     28.24 o 
  25   7   4       17.84       18.07     36.81 o 
 -26   8   4        0.05        0.55     25.75 o 
 -25   8   4       31.46       34.32     24.22 o 
 -24   8   4        0.34       31.96     21.54 o 
 -23   8   4       34.76       33.15     21.90 o 
 -22   8   4      102.35      140.53     28.38 o 
 -21   8   4      142.85      124.57     26.54 o 
 -20   8   4       45.71       42.51     20.16 o 
 -19   8   4       93.84       79.61     22.78 o 
 -18   8   4        2.47       -0.39     17.47 o 
 -17   8   4      696.22      758.38     45.62 o 
 -16   8   4      820.82      826.60     40.24 o 
 -15   8   4      142.53      140.90     22.73 o 
 -14   8   4      204.53      219.17     24.84 o 
 -13   8   4        2.33       -4.52     12.85 o 
 -12   8   4      360.05      340.16     28.17 o 
 -11   8   4       30.57       37.04     14.55 o 
 -10   8   4      191.37      175.94     21.28 o 
  -9   8   4      626.99      610.62     35.43 o 
  -8   8   4      120.61      128.31     18.77 o 
  -7   8   4       80.57       77.02     15.97 o 
  -6   8   4      466.31      490.02     30.15 o 
  -5   8   4      352.52      346.62     21.43 o 
  -4   8   4      686.96      684.75     26.48 o 
  -3   8   4      517.84      543.49     24.55 o 
  -2   8   4      957.80      863.45     29.36 o 
  -1   8   4       53.83       64.31     12.89 o 
   0   8   4      795.69      809.74     35.86 o 
   1   8   4     1568.18     1436.97     40.65 o 
   2   8   4       40.99       31.37     12.26 o 
   3   8   4      742.37      771.98     31.39 o 
   4   8   4       52.49       51.45     13.91 o 
   5   8   4     1053.99     1048.39     33.95 o 
   6   8   4      101.90      126.52     18.34 o 
   7   8   4      795.42      822.07     33.81 o 
   8   8   4       39.71       48.09     14.54 o 
   9   8   4      135.53      145.82     22.84 o 
  10   8   4      264.30      252.29     27.53 o 
  11   8   4        0.29       15.23     15.49 o 
  12   8   4      361.80      365.51     33.51 o 
  13   8   4       25.10       38.40     17.71 o 
  14   8   4      362.75      314.10     32.89 o 
  15   8   4       23.95       16.78     18.22 o 
  16   8   4       74.78       74.22     22.44 o 
  17   8   4       25.23       37.32     20.46 o 
  18   8   4       24.78       30.52     23.18 o 
  19   8   4       26.09       21.33     22.43 o 
  20   8   4       37.59       33.02     23.86 o 
  21   8   4      119.49      153.66     35.14 o 
  22   8   4       83.89       71.58     30.88 o 
  23   8   4       52.57       48.26     31.09 o 
 -25   9   4       40.79       92.29     29.14 o 
 -24   9   4       53.14      112.67     29.96 o 
 -23   9   4        1.63      -11.34     19.86 o 
 -22   9   4        1.53       19.19     20.85 o 
 -21   9   4       26.04       83.51     25.05 o 
 -20   9   4        1.41       15.24     19.71 o 
 -19   9   4       34.07       53.45     21.85 o 
 -18   9   4       16.38        9.81     18.22 o 
 -17   9   4       57.62       49.32     21.99 o 
 -16   9   4       31.97       42.89     20.23 o 
 -15   9   4       17.47       16.63     15.55 o 
 -14   9   4       26.77       25.25     16.07 o 
 -13   9   4        6.69        8.02     14.99 o 
 -12   9   4       91.67       85.97     19.62 o 
 -11   9   4       30.93       32.27     15.91 o 
 -10   9   4        7.20       10.33     13.20 o 
  -9   9   4      241.89      234.46     24.64 o 
  -8   9   4      401.58      415.93     29.45 o 
  -7   9   4      128.30      148.00     20.86 o 
  -6   9   4       17.29       19.45     13.64 o 
  -5   9   4        3.62        1.40     14.38 o 
  -4   9   4      100.87       83.23     20.30 o 
  -3   9   4      630.36      601.35     31.45 o 
  -2   9   4      130.57      147.01     20.30 o 
  -1   9   4      621.14      540.27     30.08 o 
   0   9   4       69.94       83.49     19.55 o 
   1   9   4        2.53        5.13     12.92 o 
   2   9   4      319.77      320.34     25.76 o 
   3   9   4      185.71      154.11     20.37 o 
   4   9   4        5.88       -0.51     14.71 o 
   5   9   4       27.86       29.35     17.26 o 
   6   9   4        0.09       -7.33     14.26 o 
   7   9   4        0.74       -8.11     13.77 o 
   8   9   4       30.59       43.09     21.09 o 
   9   9   4       95.07      118.92     26.90 o 
  10   9   4      517.90      507.09     44.18 o 
  11   9   4       19.70       20.84     17.70 o 
  12   9   4       97.65      100.64     23.07 o 
  13   9   4       11.57       22.67     18.03 o 
  14   9   4      149.62       94.76     23.35 o 
  15   9   4      126.78      134.77     26.14 o 
  16   9   4        0.52       -1.77     17.19 o 
  17   9   4        2.67        9.18     19.16 o 
  18   9   4      219.14      253.52     34.86 o 
  19   9   4        6.12        4.89     21.55 o 
  20   9   4        5.84       20.85     24.11 o 
  21   9   4       14.69       34.46     27.43 o 
  22   9   4       19.14       25.38     26.77 o 
 -23  10   4       62.63       91.08     29.70 o 
 -22  10   4        1.62       24.00     22.80 o 
 -21  10   4      136.79      142.21     30.36 o 
 -20  10   4        8.62       -8.02     19.57 o 
 -19  10   4       30.56       19.69     23.59 o 
 -18  10   4        1.95       12.53     19.60 o 
 -17  10   4       74.50       57.69     23.50 o 
 -16  10   4        1.91       -0.56     18.06 o 
 -15  10   4       23.10        1.73     18.05 o 
 -14  10   4       25.33        8.55     15.63 o 
 -13  10   4        0.02      -13.18     13.18 o 
 -12  10   4        4.23       16.29     15.57 o 
 -11  10   4       44.33       45.25     19.42 o 
 -10  10   4       10.80       17.12     17.77 o 
  -9  10   4       14.01        4.01     16.07 o 
  -8  10   4      634.26      639.58     41.61 o 
  -7  10   4       13.82       11.56     16.27 o 
  -6  10   4       11.73       30.18     18.50 o 
  -5  10   4       20.24        1.10     15.85 o 
  -4  10   4       77.32       76.54     21.08 o 
  -3  10   4      239.63      267.94     30.30 o 
  -2  10   4       56.67       54.08     17.37 o 
  -1  10   4       26.72       39.18     16.47 o 
   0  10   4      372.75      401.35     29.42 o 
   1  10   4      460.56      470.93     31.45 o 
   2  10   4      126.94      117.70     19.86 o 
   3  10   4      206.31      191.69     27.09 o 
   4  10   4       60.37       56.18     20.19 o 
   5  10   4      260.54      267.45     29.84 o 
   6  10   4        3.82       -9.07     15.47 o 
   7  10   4       14.49       27.44     17.46 o 
   8  10   4      623.86      638.68     49.03 o 
   9  10   4        3.31       -7.52     18.64 o 
  10  10   4        0.55        4.96     19.83 o 
  11  10   4       40.06       64.92     24.72 o 
  12  10   4      110.41      125.12     29.65 o 
  13  10   4       20.24       28.02     22.69 o 
  14  10   4       83.37       89.11     28.75 o 
  15  10   4        2.78        7.94     21.33 o 
  16  10   4        0.44       13.67     23.96 o 
  17  10   4        1.97        2.97     23.10 o 
  18  10   4       28.68       43.25     27.96 o 
  19  10   4        0.32       27.19     32.19 o 
  20  10   4        0.30        0.46     25.41 o 
  21  10   4        0.65        6.61     30.57 o 
 -21  11   4       12.98        6.80     26.77 o 
 -20  11   4        1.45       -2.66     24.81 o 
 -19  11   4        8.28       -4.25     25.40 o 
 -18  11   4        9.28       14.67     24.99 o 
 -17  11   4       13.78        2.20     22.90 o 
 -16  11   4       85.66      100.34     29.74 o 
 -15  11   4        0.02       12.26     22.26 o 
 -14  11   4        3.65        3.65     17.44 o 
 -13  11   4      117.36      105.72     25.65 o 
 -12  11   4        7.60       -9.00     16.79 o 
 -11  11   4      297.84      289.01     34.77 o 
 -10  11   4       31.47       24.30     18.57 o 
  -9  11   4        3.37       -0.40     16.51 o 
  -8  11   4      106.46      127.81     25.62 o 
  -7  11   4      217.06      188.03     28.05 o 
  -6  11   4       92.12      129.53     25.72 o 
  -5  11   4        9.17       20.87     18.13 o 
  -4  11   4        0.20        8.86     17.18 o 
  -3  11   4        7.37       -1.19     16.21 o 
  -2  11   4      276.33      294.01     32.88 o 
  -1  11   4       86.56      105.07     23.60 o 
   0  11   4      288.88      256.16     27.06 o 
   1  11   4      196.99      197.29     28.57 o 
   2  11   4      677.85      627.16     41.98 o 
   3  11   4      763.92      677.88     43.09 o 
   4  11   4       94.29       96.28     24.09 o 
   5  11   4       53.00       69.72     22.28 o 
   6  11   4       98.84       99.61     23.08 o 
   7  11   4       12.80        3.77     20.05 o 
   8  11   4        0.20      -12.74     19.43 o 
   9  11   4        1.31       11.78     21.53 o 
  10  11   4      106.21       90.78     28.49 o 
  11  11   4        0.27       11.97     21.74 o 
  12  11   4       60.87       86.75     28.85 o 
  13  11   4        0.00       24.17     23.66 o 
  14  11   4       18.15       47.28     26.87 o 
  15  11   4        2.41       22.47     25.77 o 
  16  11   4       45.66       45.60     28.39 o 
  17  11   4       52.57       65.62     31.79 o 
  18  11   4        2.17       -2.21     27.99 o 
  19  11   4        5.25      -16.05     31.89 o 
 -19  12   4        3.76       -1.60     27.83 o 
 -18  12   4       17.05       10.37     27.98 o 
 -17  12   4        2.81       23.93     27.27 o 
 -16  12   4        4.67        2.00     24.83 o 
 -15  12   4        0.73        9.49     25.35 o 
 -14  12   4       61.09       57.73     27.94 o 
 -13  12   4        0.15        1.18     18.72 o 
 -12  12   4       18.32       45.67     21.32 o 
 -11  12   4      171.59      130.18     26.06 o 
 -10  12   4        0.00       14.34     18.35 o 
  -9  12   4        3.80        7.35     17.75 o 
  -8  12   4        0.40       -0.73     16.76 o 
  -7  12   4       47.55       48.06     21.18 o 
  -6  12   4        7.75       12.11     19.08 o 
  -5  12   4        0.19      -11.63     16.27 o 
  -4  12   4        3.31       10.52     17.86 o 
  -3  12   4       36.62       38.61     20.89 o 
  -2  12   4       24.60       33.30     19.74 o 
  -1  12   4      240.81      251.65     37.86 o 
   0  12   4      153.33      146.04     31.87 o 
   1  12   4       37.43       37.98     20.51 o 
   2  12   4       74.01       61.15     22.31 o 
   3  12   4        0.04       19.16     19.21 o 
   4  12   4       31.25       35.38     20.59 o 
   5  12   4       73.47       63.47     22.39 o 
   6  12   4       78.13       64.79     27.33 o 
   7  12   4        3.55        3.67     21.88 o 
   8  12   4        7.45       32.50     24.91 o 
   9  12   4        0.50        9.48     23.10 o 
  10  12   4        2.21        4.64     24.62 o 
  11  12   4        4.64        8.90     23.75 o 
  12  12   4        0.50        1.17     24.18 o 
  13  12   4       35.29       52.21     28.06 o 
  14  12   4        9.21        3.81     26.98 o 
  15  12   4       63.27       80.00     33.81 o 
  16  12   4        0.27      -19.06     26.74 o 
  17  12   4       72.62      142.70     75.66 o 
 -17  13   4        0.27      -39.99     59.27 o 
 -16  13   4       11.54       38.72     31.29 o 
 -15  13   4        6.25       28.76     30.13 o 
 -14  13   4       12.51       23.48     28.75 o 
 -13  13   4       10.87        2.11     25.18 o 
 -12  13   4       54.87       79.93     26.01 o 
 -11  13   4        6.70        1.01     20.07 o 
 -10  13   4       13.52       36.66     22.17 o 
  -9  13   4       24.24       28.21     20.87 o 
  -8  13   4        5.96        5.95     18.88 o 
  -7  13   4       54.33       54.56     22.89 o 
  -6  13   4        0.45       10.52     19.48 o 
  -5  13   4       31.32       45.36     21.73 o 
  -4  13   4       92.45      102.24     25.88 o 
  -3  13   4        9.58        4.15     18.63 o 
  -2  13   4        4.94       40.90     24.21 o 
  -1  13   4        9.61       28.40     24.04 o 
   0  13   4        1.07       29.23     23.54 o 
   1  13   4        2.94        1.54     22.40 o 
   2  13   4       34.65       24.77     24.03 o 
   3  13   4       19.72       39.64     21.10 o 
   4  13   4      116.26      123.87     27.93 o 
   5  13   4       45.16       71.65     27.72 o 
   6  13   4        5.16       -5.93     22.06 o 
   7  13   4        2.17      -11.64     22.35 o 
   8  13   4        0.03       10.17     24.30 o 
   9  13   4        1.01       12.11     26.41 o 
  10  13   4        1.17        7.53     25.94 o 
  11  13   4        0.11      -23.51     23.51 o 
  12  13   4        6.63       -7.32     26.72 o 
  13  13   4       40.38       55.96     33.44 o 
  14  13   4       22.57       -1.97     28.91 o 
 -13  14   4        9.01       17.53     35.36 o 
 -12  14   4       57.30       70.27     33.27 o 
 -11  14   4        2.01       17.23     22.46 o 
 -10  14   4        3.03       13.83     24.15 o 
  -9  14   4        9.47       23.95     24.27 o 
  -8  14   4        8.17       19.02     23.88 o 
  -7  14   4        0.08        7.16     21.31 o 
  -6  14   4        4.94        8.18     20.94 o 
  -5  14   4        9.77       14.47     22.50 o 
  -4  14   4       17.05       36.40     25.42 o 
  -3  14   4        3.38       19.32     23.67 o 
  -2  14   4        8.59       17.08     24.70 o 
  -1  14   4        8.88       37.45     24.92 o 
   0  14   4       10.33       18.84     23.98 o 
   1  14   4        0.17       26.74     25.50 o 
   2  14   4        4.72        5.12     21.97 o 
   3  14   4        3.10        8.76     23.91 o 
   4  14   4       27.47       47.10     27.03 o 
   5  14   4        7.71       17.14     32.63 o 
   6  14   4       45.74       18.94     28.24 o 
   7  14   4       31.65       29.40     30.84 o 
   8  14   4        0.22       -0.30     28.74 o 
   9  14   4        1.46       26.18     30.81 o 
  10  14   4        6.68        7.63     28.75 o 
  -7  15   4       40.29       94.99     33.96 o 
  -6  15   4       10.81       25.92     30.57 o 
  -5  15   4        0.21       46.43     30.95 o 
  -4  15   4       11.59       49.22     31.53 o 
  -3  15   4       58.26       62.97     31.43 o 
  -2  15   4       54.39       88.81     35.09 o 
  -1  15   4        8.85      -13.42     25.76 o 
   0  15   4        0.66       51.85     29.44 o 
   1  15   4       36.48       59.19     31.20 o 
   2  15   4        1.43       38.90     29.13 o 
   3  15   4        0.31       -9.82     25.82 o 
   4  15   4       20.70       32.67     50.01 o 
 -31   1   5        3.21      -24.31     24.31 o 
 -30   1   5        0.94       37.17     26.22 o 
 -29   1   5        0.15       -7.83     22.04 o 
 -28   1   5       33.09       12.21     21.74 o 
 -27   1   5       12.88       46.18     21.91 o 
 -26   1   5       33.13       50.15     21.01 o 
 -25   1   5        5.28       13.87     18.02 o 
 -24   1   5       60.88       42.91     19.81 o 
 -23   1   5       76.24       70.71     25.93 o 
 -22   1   5      623.66      653.11     44.10 o 
 -21   1   5       76.19       52.50     16.34 o 
 -20   1   5      673.06      696.08     28.96 o 
 -19   1   5      140.10      154.44     17.25 o 
 -18   1   5     1000.18      912.44     30.25 o 
 -17   1   5      118.89      112.27     14.43 o 
 -16   1   5      369.94      392.32     18.66 o 
 -15   1   5     1071.40     1070.82     26.25 o 
 -14   1   5      467.30      417.59     17.17 o 
 -13   1   5      733.87      833.57     21.67 o 
 -12   1   5       16.92       14.83      6.10 o 
 -11   1   5     3407.80     3591.45     39.63 o 
 -10   1   5     8101.13     8639.60     58.46 o 
  -9   1   5      773.46      793.72     17.87 o 
  -8   1   5      174.03      143.61      9.03 o 
  -7   1   5      369.63      359.44     12.44 o 
  -6   1   5     4123.33     4143.28     33.33 o 
  -5   1   5     3505.97     3498.12     28.94 o 
  -4   1   5     1652.12     1756.44     23.54 o 
  -3   1   5      787.44      783.21     15.23 o 
  -2   1   5     1088.98     1024.53     16.98 o 
  -1   1   5     9842.73     9930.17     81.92 o 
   0   1   5    24517.71    24414.65    134.52 o 
   1   1   5     4504.47     4572.81     39.07 o 
   2   1   5      417.31      407.88     11.61 o 
   3   1   5    14411.73    14777.01    119.45 o 
   4   1   5    11301.90    11639.13     70.79 o 
   5   1   5      815.06      824.42     19.76 o 
   6   1   5     3688.44     3838.84     41.21 o 
   7   1   5     2222.16     2240.01     33.03 o 
   8   1   5       49.41       27.86      7.82 o 
   9   1   5     1453.83     1552.74     30.10 o 
  10   1   5    19383.56    20599.72    198.73 o 
  11   1   5     1132.05     1185.54     28.88 o 
  12   1   5      444.14      507.52     21.59 o 
  13   1   5       13.16        6.52     10.09 o 
  14   1   5     3655.13     3569.73     96.18 o 
  15   1   5      936.57      936.09     35.72 o 
  16   1   5      288.05      290.16     25.38 o 
  17   1   5     1047.56      987.75     38.49 o 
  18   1   5      739.60      658.86     40.26 o 
  19   1   5       27.48       -0.74     15.94 o 
  20   1   5      290.64      315.30     33.99 o 
  21   1   5        7.81       -0.52     18.56 o 
  22   1   5       23.18       20.43     21.38 o 
  23   1   5      140.70      134.98     31.85 o 
  24   1   5       13.69       19.11     24.56 o 
  25   1   5        1.20       -2.69     22.55 o 
  26   1   5        5.88       11.68     26.32 o 
  27   1   5       44.25       28.22     29.23 o 
 -30   2   5       38.72       28.12     26.15 o 
 -29   2   5        9.34       50.58     26.29 o 
 -28   2   5        7.20       23.10     21.61 o 
 -27   2   5       12.38       -5.84     19.54 o 
 -26   2   5       40.43       16.26     20.26 o 
 -25   2   5        0.01       17.34     17.88 o 
 -24   2   5       95.80       83.73     27.33 o 
 -23   2   5       26.86       30.94     17.32 o 
 -22   2   5      737.48      775.61     35.78 o 
 -21   2   5      655.61      643.60     33.26 o 
 -20   2   5       13.32       12.14     11.91 o 
 -19   2   5       59.40       68.23     13.52 o 
 -18   2   5        0.40        4.87      8.97 o 
 -17   2   5     1130.22     1132.48     32.84 o 
 -16   2   5        3.14        3.89      8.19 o 
 -15   2   5      803.01      782.29     26.13 o 
 -14   2   5      607.15      628.46     19.69 o 
 -13   2   5      151.85      176.55     12.17 o 
 -12   2   5       50.87       35.18      7.13 o 
 -11   2   5      982.70     1108.17     22.37 o 
 -10   2   5       67.80       55.43      7.39 o 
  -9   2   5      115.11      124.95      8.93 o 
  -8   2   5      473.49      473.00     15.04 o 
  -7   2   5     6568.70     6487.81     53.00 o 
  -6   2   5     5798.26     6154.37     42.73 o 
  -5   2   5     3219.28     3246.70     31.89 o 
  -4   2   5    25613.78    26222.31    129.75 o 
  -3   2   5     4654.25     4837.55     37.24 o 
  -2   2   5    13498.31    13693.79     60.40 o 
  -1   2   5     3167.47     2899.79     27.94 o 
   0   2   5     4023.19     3946.39     32.92 o 
   1   2   5     8209.46     8396.35     56.35 o 
   2   2   5     3325.04     3342.00     31.44 o 
   3   2   5     2390.84     2235.21     26.24 o 
   4   2   5     1428.93     1359.58     20.75 o 
   5   2   5     2308.18     2353.35     33.39 o 
   6   2   5     1418.44     1427.40     27.42 o 
   7   2   5      273.90      303.12     15.50 o 
   8   2   5      720.94      780.72     22.62 o 
   9   2   5     2074.91     2217.79     37.35 o 
  10   2   5      290.68      271.08     16.89 o 
  11   2   5      534.95      461.00     20.97 o 
  12   2   5       78.93       93.87     13.10 o 
  13   2   5      421.75      407.09     25.09 o 
  14   2   5      988.75      937.28     34.18 o 
  15   2   5       70.45       79.35     16.13 o 
  16   2   5      773.65      775.54     39.15 o 
  17   2   5      123.23       99.99     21.80 o 
  18   2   5       19.41       15.38     16.34 o 
  19   2   5      157.18      131.93     25.09 o 
  20   2   5      435.76      384.73     36.78 o 
  21   2   5      233.80      223.74     30.14 o 
  22   2   5       30.65       24.34     22.97 o 
  23   2   5        0.26        1.62     21.94 o 
  24   2   5       38.02       38.63     26.03 o 
  25   2   5        8.18        3.83     23.12 o 
  26   2   5       11.86       20.70     27.23 o 
  27   2   5        6.53       11.68     28.30 o 
 -30   3   5       31.21       56.86     36.73 o 
 -29   3   5        0.39      -18.03     22.61 o 
 -28   3   5        3.05       -2.86     22.47 o 
 -27   3   5       29.66       36.15     22.98 o 
 -26   3   5        0.91       -8.31     17.38 o 
 -25   3   5       10.53       12.21     18.26 o 
 -24   3   5        3.01       -2.26     20.43 o 
 -23   3   5       14.73       14.25     14.82 o 
 -22   3   5       64.75       59.27     16.33 o 
 -21   3   5      428.22      428.97     30.32 o 
 -20   3   5       96.19      114.87     16.74 o 
 -19   3   5     1251.76     1190.27     36.61 o 
 -18   3   5      258.59      253.75     22.46 o 
 -17   3   5     1245.26     1199.73     34.45 o 
 -16   3   5        1.52        0.44      8.72 o 
 -15   3   5      478.66      435.05     22.30 o 
 -14   3   5      302.02      304.22     18.97 o 
 -13   3   5       20.30       19.41      8.25 o 
 -12   3   5       76.84       85.97      8.69 o 
 -11   3   5      573.45      615.93     16.91 o 
 -10   3   5      461.89      395.01     13.66 o 
  -9   3   5     2183.05     2174.53     28.32 o 
  -8   3   5      916.81      881.07     18.50 o 
  -7   3   5     6745.29     6730.63     47.52 o 
  -6   3   5     8527.56     9031.13     74.79 o 
  -5   3   5       22.15       26.59      6.17 o 
  -4   3   5     4865.72     5178.60     43.68 o 
  -3   3   5       84.70       95.14      8.25 o 
  -2   3   5       59.77       58.12      7.37 o 
  -1   3   5     1509.27     1571.34     23.31 o 
   0   3   5     4412.29     4108.25     36.83 o 
   1   3   5     1905.01     1818.52     25.43 o 
   2   3   5     6565.60     6960.08     74.94 o 
   3   3   5     3455.64     3383.01     35.15 o 
   4   3   5      346.49      313.32     12.87 o 
   5   3   5      591.96      607.53     16.47 o 
   6   3   5     3781.44     4058.70     46.39 o 
   7   3   5      542.44      528.67     15.46 o 
   8   3   5       97.96      105.58     11.65 o 
   9   3   5       19.20       35.76      9.51 o 
  10   3   5       55.31       79.61     11.92 o 
  11   3   5       80.09       88.71     12.77 o 
  12   3   5      333.00      317.31     20.09 o 
  13   3   5        0.86        5.81      9.94 o 
  14   3   5      176.15      192.83     23.92 o 
  15   3   5      485.06      496.43     34.44 o 
  16   3   5      222.87      217.45     26.71 o 
  17   3   5      320.92      326.64     31.58 o 
  18   3   5      420.60      423.59     36.09 o 
  19   3   5      179.49      159.31     26.24 o 
  20   3   5      257.78      288.01     33.54 o 
  21   3   5       55.06       51.10     20.80 o 
  22   3   5       47.40       57.41     21.74 o 
  23   3   5       44.84       25.69     21.17 o 
  24   3   5       10.50        9.28     24.41 o 
  25   3   5        9.52       10.79     25.49 o 
  26   3   5        8.10       18.28     27.18 o 
  27   3   5       25.55       23.51     28.52 o 
 -30   4   5       12.30       47.96     41.51 o 
 -29   4   5        1.54       17.98     30.68 o 
 -28   4   5        0.74        0.84     26.00 o 
 -27   4   5        9.05       39.61     27.76 o 
 -26   4   5       39.91       68.07     29.08 o 
 -25   4   5        0.01       11.40     18.57 o 
 -24   4   5       61.45       61.61     20.80 o 
 -23   4   5      156.93      152.71     25.66 o 
 -22   4   5       12.69       28.01     15.77 o 
 -21   4   5       27.67        9.47     13.95 o 
 -20   4   5       47.21       42.60     15.48 o 
 -19   4   5     1196.22     1088.39     36.48 o 
 -18   4   5        0.00        5.79     10.63 o 
 -17   4   5       83.53       83.10     15.48 o 
 -16   4   5        6.96        5.09      9.43 o 
 -15   4   5       86.70       96.49     15.49 o 
 -14   4   5      771.67      714.72     25.66 o 
 -13   4   5      628.52      676.19     24.29 o 
 -12   4   5       62.49       53.84     10.39 o 
 -11   4   5      141.23      147.09     13.46 o 
 -10   4   5      162.14      212.93     14.63 o 
  -9   4   5     7910.49     8375.99     78.35 o 
  -8   4   5      280.00      245.17     11.85 o 
  -7   4   5      148.88      167.03     10.26 o 
  -6   4   5      121.93      107.99      8.64 o 
  -5   4   5      236.62      187.68     10.37 o 
  -4   4   5     7653.52     7995.34     73.74 o 
  -3   4   5      839.16      870.64     19.72 o 
  -2   4   5     1570.88     1588.85     24.59 o 
  -1   4   5      383.41      361.96     13.70 o 
   0   4   5     8331.58     8843.33     57.80 o 
   1   4   5      517.42      519.95     15.99 o 
   2   4   5       30.00       23.95      6.42 o 
   3   4   5      535.51      460.90     15.70 o 
   4   4   5       74.30       95.27      9.69 o 
   5   4   5     1393.84     1322.31     25.32 o 
   6   4   5       14.35       18.87      6.87 o 
   7   4   5      108.03       82.41      9.52 o 
   8   4   5      419.15      378.72     15.97 o 
   9   4   5      756.56      697.69     24.23 o 
  10   4   5       95.28       83.57     13.67 o 
  11   4   5      419.80      455.18     22.30 o 
  12   4   5      153.06      148.44     18.52 o 
  13   4   5      325.26      299.93     24.38 o 
  14   4   5      427.46      473.32     29.27 o 
  15   4   5      673.30      639.39     37.66 o 
  16   4   5        0.04        3.35     14.83 o 
  17   4   5      211.41      208.45     28.33 o 
  18   4   5      245.18      276.52     31.59 o 
  19   4   5       70.65       76.56     21.79 o 
  20   4   5        1.60      -12.58     16.19 o 
  21   4   5        7.56        0.03     17.12 o 
  22   4   5       22.74        8.66     19.20 o 
  23   4   5        7.85       26.76     20.71 o 
  24   4   5       55.40       65.73     24.91 o 
  25   4   5        7.37       15.32     24.56 o 
  26   4   5        1.81        5.73     29.88 o 
 -29   5   5       20.95       40.91     31.23 o 
 -28   5   5        1.16       23.78     28.23 o 
 -27   5   5      161.58      176.01     39.84 o 
 -26   5   5       33.38       53.50     22.91 o 
 -25   5   5       54.84       67.64     24.11 o 
 -24   5   5       31.84       43.02     19.59 o 
 -23   5   5      104.52      107.14     24.07 o 
 -22   5   5      288.30      260.84     31.24 o 
 -21   5   5       41.32       31.78     18.15 o 
 -20   5   5      646.92      666.99     41.40 o 
 -19   5   5       67.89       51.03     18.42 o 
 -18   5   5     1022.95      908.03     39.86 o 
 -17   5   5       76.51       52.78     14.66 o 
 -16   5   5     3828.61     3752.67     82.00 o 
 -15   5   5      241.95      224.69     21.88 o 
 -14   5   5      128.46      142.04     15.71 o 
 -13   5   5      371.08      335.89     20.16 o 
 -12   5   5       16.67       15.89      8.75 o 
 -11   5   5       59.64       65.44     13.22 o 
 -10   5   5     2338.39     2406.03     39.64 o 
  -9   5   5     2165.58     2335.78     44.01 o 
  -8   5   5      918.51      896.13     19.58 o 
  -7   5   5     4894.69     5421.97     86.12 o 
  -6   5   5     1685.56     1828.92     30.71 o 
  -5   5   5    11714.82    12813.92     84.02 o 
  -4   5   5      163.78      161.57     13.12 o 
  -3   5   5      318.81      380.13     13.98 o 
  -2   5   5       93.09      137.42     10.43 o 
  -1   5   5     1844.92     1745.94     30.35 o 
   0   5   5      254.11      273.28     13.57 o 
   1   5   5      222.48      204.34     12.60 o 
   2   5   5      182.93      173.45     12.04 o 
   3   5   5     1364.52     1625.34     29.02 o 
   4   5   5       30.19       43.97      8.52 o 
   5   5   5        4.68       12.14      7.20 o 
   6   5   5      171.38      183.23     13.40 o 
   7   5   5     1503.25     1420.40     29.06 o 
   8   5   5      969.65      910.52     24.42 o 
   9   5   5      535.15      534.50     23.26 o 
  10   5   5        2.62       14.79      9.81 o 
  11   5   5       12.08       15.83     11.80 o 
  12   5   5       44.19       61.03     15.21 o 
  13   5   5      343.95      275.70     24.24 o 
  14   5   5      319.17      301.93     25.93 o 
  15   5   5        4.36       -1.51     12.11 o 
  16   5   5      161.49      150.46     24.35 o 
  17   5   5      157.39      182.15     30.87 o 
  18   5   5       11.92       10.80     18.70 o 
  19   5   5        0.00       16.38     19.63 o 
  20   5   5       28.07       25.83     21.54 o 
  21   5   5        4.19       26.26     24.59 o 
  22   5   5        2.11       14.87     24.22 o 
  23   5   5        9.85       29.89     25.36 o 
  24   5   5        5.98       21.92     27.86 o 
  25   5   5       38.12       36.56     32.99 o 
  26   5   5        0.56       18.30     31.05 o 
 -28   6   5       46.67       52.65     32.89 o 
 -27   6   5       38.88       45.18     25.30 o 
 -26   6   5        0.18       -2.14     20.23 o 
 -25   6   5       32.91       44.25     21.81 o 
 -24   6   5        7.30       16.64     21.34 o 
 -23   6   5        1.95       -5.61     17.46 o 
 -22   6   5       47.29       30.82     19.23 o 
 -21   6   5       43.08       63.49     20.94 o 
 -20   6   5        6.10       12.66     17.09 o 
 -19   6   5      267.50      241.61     29.58 o 
 -18   6   5     1907.01     1860.23     53.36 o 
 -17   6   5       46.28       36.76     15.82 o 
 -16   6   5        6.67       12.76     13.22 o 
 -15   6   5      451.98      465.68     29.71 o 
 -14   6   5       28.67       53.06     14.61 o 
 -13   6   5      245.14      236.25     22.44 o 
 -12   6   5       39.45       45.19     13.22 o 
 -11   6   5     1784.64     1789.58     44.74 o 
 -10   6   5      318.45      337.35     23.43 o 
  -9   6   5      263.08      277.37     21.41 o 
  -8   6   5      559.01      572.38     26.06 o 
  -7   6   5      833.23      893.91     25.58 o 
  -6   6   5     1114.88     1060.45     27.82 o 
  -5   6   5      426.82      402.61     19.31 o 
  -4   6   5     1761.59     1903.38     36.15 o 
  -3   6   5      400.27      488.06     20.34 o 
  -2   6   5      641.43      658.09     19.61 o 
  -1   6   5       31.59       50.54      8.44 o 
   0   6   5      146.18      151.45     11.97 o 
   1   6   5      289.22      270.83     14.75 o 
   2   6   5     1676.50     1743.30     31.20 o 
   3   6   5     2014.65     2010.14     34.10 o 
   4   6   5        1.33        8.36      7.63 o 
   5   6   5       38.80       59.57     10.27 o 
   6   6   5      280.72      301.21     17.16 o 
   7   6   5      184.46      192.39     15.04 o 
   8   6   5       61.69       90.55     12.24 o 
   9   6   5        3.99        4.41     10.80 o 
  10   6   5        2.29        0.95     10.91 o 
  11   6   5       22.34       22.30     13.26 o 
  12   6   5       36.76       34.61     14.40 o 
  13   6   5      501.12      497.95     33.70 o 
  14   6   5      663.12      635.22     34.30 o 
  15   6   5        0.21      -12.49     13.06 o 
  16   6   5        2.36      -12.15     16.13 o 
  17   6   5        0.06        8.26     17.34 o 
  18   6   5       38.22       63.20     23.50 o 
  19   6   5      114.85      154.07     30.11 o 
  20   6   5      311.67      300.01     39.62 o 
  21   6   5       14.69       33.22     22.37 o 
  22   6   5       21.75       26.63     22.94 o 
  23   6   5       62.62      109.99     30.96 o 
  24   6   5        4.78       10.33     25.22 o 
  25   6   5        6.49       34.05     29.44 o 
 -27   7   5        6.35        4.40     24.03 o 
 -26   7   5       11.90       17.14     23.47 o 
 -25   7   5        8.53        5.58     20.24 o 
 -24   7   5        3.88       14.92     20.99 o 
 -23   7   5        0.80        2.87     18.27 o 
 -22   7   5      248.05      315.93     36.41 o 
 -21   7   5      221.58      260.47     32.86 o 
 -20   7   5       43.49       45.91     19.32 o 
 -19   7   5      120.05      135.79     25.46 o 
 -18   7   5       40.51       33.40     18.42 o 
 -17   7   5        8.08       -1.90     13.66 o 
 -16   7   5       10.02        8.55     14.01 o 
 -15   7   5       38.77       51.74     16.64 o 
 -14   7   5      643.90      649.14     34.34 o 
 -13   7   5      201.46      182.96     22.07 o 
 -12   7   5        2.03       -4.68     11.06 o 
 -11   7   5      523.81      553.21     30.00 o 
 -10   7   5      212.40      192.26     20.93 o 
  -9   7   5        6.59        6.64     11.40 o 
  -8   7   5        0.21       -1.36     10.36 o 
  -7   7   5      128.57      106.37     16.16 o 
  -6   7   5      628.27      618.81     24.04 o 
  -5   7   5      315.45      292.19     19.07 o 
  -4   7   5      146.46      167.98     16.07 o 
  -3   7   5       13.45       13.21      9.55 o 
  -2   7   5       50.28       47.88     11.46 o 
  -1   7   5       67.73       60.98     11.55 o 
   0   7   5        3.65       10.57      8.92 o 
   1   7   5      292.42      299.49     16.69 o 
   2   7   5     1092.83     1118.34     27.35 o 
   3   7   5      144.44      182.13     14.90 o 
   4   7   5        4.28        6.72      8.38 o 
   5   7   5     1777.86     1795.27     35.27 o 
   6   7   5      347.14      350.77     19.21 o 
   7   7   5      321.17      317.56     20.94 o 
   8   7   5       60.14       59.35     16.94 o 
   9   7   5        0.00       -6.19     12.49 o 
  10   7   5     1592.76     1503.58     56.26 o 
  11   7   5      199.97      187.72     25.41 o 
  12   7   5      160.65      176.09     25.27 o 
  13   7   5        5.52       -0.60     14.64 o 
  14   7   5        0.57       -9.30     14.76 o 
  15   7   5       88.69       95.51     22.36 o 
  16   7   5        1.80       -3.46     14.99 o 
  17   7   5        3.52        5.39     17.94 o 
  18   7   5      118.64      146.35     30.02 o 
  19   7   5       45.81       65.50     25.98 o 
  20   7   5      144.35      122.37     30.04 o 
  21   7   5      114.67      181.73     35.17 o 
  22   7   5        7.62       16.69     24.19 o 
  23   7   5      127.25      141.95     36.59 o 
  24   7   5       44.49       46.31     30.62 o 
 -26   8   5       43.01       43.96     28.64 o 
 -25   8   5       22.82       57.76     24.66 o 
 -24   8   5        0.32       11.46     19.19 o 
 -23   8   5        2.91       31.34     28.28 o 
 -22   8   5        0.01       -7.41     19.00 o 
 -21   8   5      290.02      399.05     40.27 o 
 -20   8   5        2.86       -3.46     16.63 o 
 -19   8   5       72.17       58.52     21.22 o 
 -18   8   5      302.15      300.84     34.19 o 
 -17   8   5      206.42      208.37     25.63 o 
 -16   8   5       24.64       16.89     15.48 o 
 -15   8   5      115.15      113.57     20.95 o 
 -14   8   5        9.33       10.47     14.53 o 
 -13   8   5      111.27      122.35     20.38 o 
 -12   8   5        1.62        2.97     13.56 o 
 -11   8   5       40.61       37.86     15.52 o 
 -10   8   5      312.29      276.20     25.30 o 
  -9   8   5       17.07       29.22     13.95 o 
  -8   8   5      621.09      646.09     31.35 o 
  -7   8   5      271.93      288.64     24.34 o 
  -6   8   5      653.56      602.54     30.19 o 
  -5   8   5      206.82      198.43     18.17 o 
  -4   8   5      522.14      548.33     25.52 o 
  -3   8   5      489.26      497.09     24.21 o 
  -2   8   5      350.01      397.11     22.95 o 
  -1   8   5      616.22      664.82     26.56 o 
   0   8   5      118.75      100.65     14.88 o 
   1   8   5       22.86       17.28     11.74 o 
   2   8   5     1127.45     1076.57     39.28 o 
   3   8   5      366.97      337.63     24.59 o 
   4   8   5       49.76       30.47     13.63 o 
   5   8   5      141.74      160.21     19.53 o 
   6   8   5      107.74       97.62     17.70 o 
   7   8   5        1.01        9.10     12.12 o 
   8   8   5       45.34       38.02     17.18 o 
   9   8   5       70.75       62.29     18.33 o 
  10   8   5        4.47        8.70     15.14 o 
  11   8   5      157.46      178.65     25.79 o 
  12   8   5       52.53       53.14     18.93 o 
  13   8   5      300.08      280.24     31.00 o 
  14   8   5        7.28      -12.73     15.06 o 
  15   8   5       63.56       54.44     20.29 o 
  16   8   5       27.42       34.61     19.64 o 
  17   8   5      140.71      153.49     31.84 o 
  18   8   5       32.77       43.87     22.39 o 
  19   8   5       18.50       31.11     22.42 o 
  20   8   5       74.64       87.49     29.96 o 
  21   8   5        0.01        7.04     22.86 o 
  22   8   5       36.11       53.56     29.40 o 
  23   8   5       52.52       65.47     32.23 o 
 -25   9   5       31.26       55.11     26.32 o 
 -24   9   5        1.91        6.62     21.35 o 
 -23   9   5        0.63        4.12     20.87 o 
 -22   9   5       31.04       63.84     25.26 o 
 -21   9   5        3.10       10.26     19.53 o 
 -20   9   5       15.09       24.29     19.48 o 
 -19   9   5      179.07      223.95     32.99 o 
 -18   9   5        0.35        1.37     18.22 o 
 -17   9   5      373.47      347.78     36.32 o 
 -16   9   5       58.57       56.38     18.18 o 
 -15   9   5       10.58        6.99     15.79 o 
 -14   9   5        4.08       24.64     16.18 o 
 -13   9   5        0.06      -12.16     13.53 o 
 -12   9   5      341.27      315.58     29.32 o 
 -11   9   5      707.92      616.43     36.29 o 
 -10   9   5        3.20        1.41     12.95 o 
  -9   9   5      107.16      103.08     19.35 o 
  -8   9   5      302.86      344.15     27.82 o 
  -7   9   5      854.70      792.86     35.51 o 
  -6   9   5        3.29        2.70     12.63 o 
  -5   9   5       74.85       52.16     15.95 o 
  -4   9   5        5.76        3.09     12.56 o 
  -3   9   5     1053.46     1084.17     39.33 o 
  -2   9   5       13.72       16.95     13.47 o 
  -1   9   5      375.97      342.35     26.24 o 
   0   9   5     2648.01     2534.06     61.50 o 
   1   9   5      370.26      346.87     27.00 o 
   2   9   5      218.64      261.32     24.59 o 
   3   9   5      150.56      118.70     19.15 o 
   4   9   5       34.83       25.91     17.11 o 
   5   9   5       34.46       31.19     17.82 o 
   6   9   5        0.23       10.17     15.49 o 
   7   9   5        0.43        5.01     18.92 o 
   8   9   5      119.87      120.85     27.73 o 
   9   9   5       86.57      112.75     27.08 o 
  10   9   5      145.04      171.34     30.96 o 
  11   9   5        0.05      -14.12     17.42 o 
  12   9   5       85.42       92.48     23.41 o 
  13   9   5       49.80       72.33     21.37 o 
  14   9   5       81.40       79.16     23.48 o 
  15   9   5        9.69        4.14     18.00 o 
  16   9   5        2.01        1.68     17.08 o 
  17   9   5        1.20        6.07     18.00 o 
  18   9   5        0.71        9.16     21.82 o 
  19   9   5        0.17       -5.24     21.38 o 
  20   9   5        8.55       18.48     24.82 o 
  21   9   5        6.43        2.70     25.40 o 
  22   9   5        0.76       44.57     42.59 o 
 -23  10   5        4.28        8.95     22.60 o 
 -22  10   5        2.55       15.44     23.31 o 
 -21  10   5        0.95       -7.96     22.08 o 
 -20  10   5       15.55       37.10     22.68 o 
 -19  10   5        1.26        7.70     18.90 o 
 -18  10   5        8.19        4.59     18.35 o 
 -17  10   5        0.05       17.04     18.23 o 
 -16  10   5        5.96       12.85     18.67 o 
 -15  10   5        0.11        3.73     15.65 o 
 -14  10   5        0.76       18.98     16.43 o 
 -13  10   5      132.05      139.94     23.25 o 
 -12  10   5      203.67      183.38     25.25 o 
 -11  10   5        9.18       32.15     18.29 o 
 -10  10   5      174.66      198.01     28.23 o 
  -9  10   5        1.10       18.17     17.15 o 
  -8  10   5       13.11       13.97     17.40 o 
  -7  10   5      493.00      483.61     37.48 o 
  -6  10   5       12.88       14.94     16.93 o 
  -5  10   5       52.94       51.70     19.46 o 
  -4  10   5      766.05      697.28     41.40 o 
  -3  10   5       24.95        7.69     17.20 o 
  -2  10   5       69.87       64.00     19.27 o 
  -1  10   5      658.60      671.85     39.47 o 
   0  10   5      454.32      388.32     29.58 o 
   1  10   5       44.64       51.76     16.67 o 
   2  10   5      280.46      298.25     27.42 o 
   3  10   5      230.27      216.83     28.29 o 
   4  10   5       95.51       98.29     22.64 o 
   5  10   5        0.35       -5.69     15.75 o 
   6  10   5       58.66       51.06     18.93 o 
   7  10   5      348.70      322.97     39.14 o 
   8  10   5       63.75       57.84     25.00 o 
   9  10   5      282.37      239.89     36.42 o 
  10  10   5        0.12       -0.40     20.43 o 
  11  10   5       14.43       21.49     21.30 o 
  12  10   5        0.60        2.48     19.79 o 
  13  10   5       40.69       14.44     21.05 o 
  14  10   5       37.90       49.69     24.62 o 
  15  10   5        2.41       -6.04     22.05 o 
  16  10   5        6.25       12.92     25.09 o 
  17  10   5       12.10       28.70     26.76 o 
  18  10   5       86.57       82.94     36.79 o 
  19  10   5        0.05       -3.02     27.74 o 
  20  10   5        2.49        3.86     30.64 o 
 -22  11   5        0.02      -10.62     31.23 o 
 -21  11   5        3.28        1.10     26.57 o 
 -20  11   5       40.59       53.16     29.41 o 
 -19  11   5       16.93       21.70     26.37 o 
 -18  11   5       19.73       35.99     28.20 o 
 -17  11   5        4.75       20.04     25.89 o 
 -16  11   5       22.68       37.36     25.02 o 
 -15  11   5       10.44       20.73     19.12 o 
 -14  11   5       23.54       11.29     18.55 o 
 -13  11   5       23.18       28.74     19.72 o 
 -12  11   5       58.01       73.00     22.40 o 
 -11  11   5        2.91      -11.86     15.54 o 
 -10  11   5       26.48       32.45     21.09 o 
  -9  11   5        8.29       23.33     18.78 o 
  -8  11   5       28.29        9.78     17.88 o 
  -7  11   5        3.58       -3.63     16.28 o 
  -6  11   5       24.59       14.10     17.48 o 
  -5  11   5      107.47       95.62     23.33 o 
  -4  11   5        0.73        9.34     17.10 o 
  -3  11   5       22.75       21.76     18.24 o 
  -2  11   5      148.32      117.65     23.94 o 
  -1  11   5       42.96       36.98     18.36 o 
   0  11   5      122.31      122.91     21.40 o 
   1  11   5      327.52      305.36     33.57 o 
   2  11   5      215.05      264.04     31.97 o 
   3  11   5      209.57      210.89     29.75 o 
   4  11   5       17.32        9.26     18.18 o 
   5  11   5        0.40       11.79     17.95 o 
   6  11   5        2.46        8.86     19.73 o 
   7  11   5      118.57       87.00     27.47 o 
   8  11   5       48.80       41.69     28.83 o 
   9  11   5       97.93      131.01     30.66 o 
  10  11   5        0.62       -6.63     20.44 o 
  11  11   5        1.36        5.35     22.13 o 
  12  11   5        1.25        7.45     21.53 o 
  13  11   5       25.46       32.78     24.84 o 
  14  11   5      182.72      184.56     37.81 o 
  15  11   5        0.00        4.18     24.41 o 
  16  11   5       31.92       39.15     29.42 o 
  17  11   5        2.59       17.77     27.73 o 
  18  11   5        0.48      -16.74     29.30 o 
 -19  12   5        1.05       26.45     30.52 o 
 -18  12   5       29.55       39.06     30.50 o 
 -17  12   5       17.79       33.73     28.60 o 
 -16  12   5        1.79       -6.27     24.68 o 
 -15  12   5        3.42       -1.04     23.32 o 
 -14  12   5        5.77        0.55     19.78 o 
 -13  12   5        2.14       32.05     21.09 o 
 -12  12   5      100.42       90.57     25.34 o 
 -11  12   5        0.83        5.12     17.97 o 
 -10  12   5        0.51        9.56     17.75 o 
  -9  12   5        1.24        5.93     18.44 o 
  -8  12   5       24.52       28.23     19.62 o 
  -7  12   5       32.60       63.15     22.11 o 
  -6  12   5       43.48       38.03     20.36 o 
  -5  12   5       96.81       83.73     23.26 o 
  -4  12   5       20.75       23.89     18.47 o 
  -3  12   5        0.50       19.95     21.47 o 
  -2  12   5       20.58       11.50     17.61 o 
  -1  12   5      199.83      164.68     32.02 o 
   0  12   5        3.37       22.91     22.39 o 
   1  12   5        0.28       24.15     19.32 o 
   2  12   5      174.32      234.53     31.72 o 
   3  12   5        0.00        9.48     17.98 o 
   4  12   5        0.05       14.99     19.22 o 
   5  12   5        3.40       13.72     21.54 o 
   6  12   5        7.88        0.66     21.49 o 
   7  12   5        4.71       20.60     22.61 o 
   8  12   5       35.03       31.89     24.82 o 
   9  12   5        3.98        7.29     23.56 o 
  10  12   5        2.53       10.06     23.49 o 
  11  12   5       11.35        1.89     24.04 o 
  12  12   5       24.82       53.03     27.64 o 
  13  12   5       17.27       27.24     28.08 o 
  14  12   5       59.24       67.10     31.94 o 
  15  12   5       13.26       27.81     29.23 o 
  16  12   5        1.65      -23.45     26.69 o 
 -16  13   5        0.90       -5.08     27.74 o 
 -15  13   5        0.03      -14.53     27.41 o 
 -14  13   5        3.18      -11.51     26.64 o 
 -13  13   5        1.97        4.18     20.71 o 
 -12  13   5       27.81       42.84     23.49 o 
 -11  13   5        8.34       -0.98     19.72 o 
 -10  13   5       17.76       22.33     21.03 o 
  -9  13   5        7.61        4.42     19.91 o 
  -8  13   5        0.26        8.68     19.54 o 
  -7  13   5        2.59        6.18     19.30 o 
  -6  13   5       29.15       34.33     20.95 o 
  -5  13   5       65.75       90.34     25.75 o 
  -4  13   5       29.99       55.13     25.82 o 
  -3  13   5       33.28       28.43     23.24 o 
  -2  13   5       16.30       12.08     22.74 o 
  -1  13   5        0.05       -8.10     20.30 o 
   0  13   5        1.13      -20.10     20.53 o 
   1  13   5       60.49       75.34     28.95 o 
   2  13   5        0.03       11.62     23.12 o 
   3  13   5       21.38       28.36     21.11 o 
   4  13   5        0.00       22.98     23.61 o 
   5  13   5       45.64       20.81     25.56 o 
   6  13   5      259.34      283.02     42.24 o 
   7  13   5       53.27       41.69     27.82 o 
   8  13   5       19.68       13.55     26.28 o 
   9  13   5        9.76       31.65     27.63 o 
  10  13   5       92.13      110.17     34.39 o 
  11  13   5        0.14        5.14     26.80 o 
  12  13   5       15.05       29.90     29.29 o 
  13  13   5        1.48       12.06     29.21 o 
 -13  14   5        2.89       18.74     35.69 o 
 -12  14   5       58.26      103.81     30.62 o 
 -11  14   5       16.27       30.96     25.72 o 
 -10  14   5       37.55       52.57     26.45 o 
  -9  14   5        2.30       14.34     24.31 o 
  -8  14   5        6.95       25.23     23.65 o 
  -7  14   5        6.37       37.72     24.61 o 
  -6  14   5        3.54       10.88     21.68 o 
  -5  14   5        1.58       10.11     23.06 o 
  -4  14   5       46.96       42.40     28.32 o 
  -3  14   5        5.61      -16.92     21.33 o 
  -2  14   5        3.84       26.25     25.62 o 
  -1  14   5        0.09      -12.97     22.03 o 
   0  14   5       14.64       36.02     25.98 o 
   1  14   5        5.44       10.42     22.56 o 
   2  14   5       25.34       36.15     26.98 o 
   3  14   5       11.77       -0.69     23.57 o 
   4  14   5        5.45        4.19     32.33 o 
   5  14   5       27.66       48.64     37.87 o 
   6  14   5        3.47        0.00     25.52 o 
   7  14   5       11.33       11.02     28.88 o 
   8  14   5        0.05        7.45     28.32 o 
   9  14   5        3.35       -5.80     29.09 o 
  10  14   5        7.79       60.32     47.59 o 
  -6  15   5        0.55       28.79     29.96 o 
  -5  15   5        3.40       10.24     28.51 o 
  -4  15   5        0.19       -8.96     25.66 o 
  -3  15   5       40.12       52.12     32.15 o 
  -2  15   5        1.06       23.34     28.00 o 
  -1  15   5       12.50       23.95     28.73 o 
   0  15   5       19.99       28.93     28.00 o 
   1  15   5       16.88      -14.79     25.20 o 
   2  15   5       26.80       25.95     29.64 o 
   3  15   5        5.81      -23.37     46.45 o 
 -31   0   6        2.04       13.51     38.84 o 
 -30   0   6       62.67       84.17     46.89 o 
 -29   0   6        0.81      -15.82     28.66 o 
 -28   0   6       38.55       36.72     30.94 o 
 -27   0   6       15.83       14.11     29.39 o 
 -26   0   6       11.00       33.56     28.41 o 
 -25   0   6       16.65       30.61     27.93 o 
 -24   0   6      125.36      116.81     53.22 o 
 -23   0   6      650.73      629.43     51.43 o 
 -22   0   6     1758.96     1707.11     75.16 o 
 -21   0   6      676.42      692.76     47.87 o 
 -20   0   6     5398.92     5343.75    114.30 o 
 -19   0   6      130.15      136.13     25.94 o 
 -18   0   6      410.40      373.25     27.97 o 
 -17   0   6      190.78      223.24     22.50 o 
 -16   0   6       35.59       43.63     13.58 o 
 -15   0   6     7768.77     8161.52     98.92 o 
 -14   0   6      122.73      127.04     16.76 o 
 -13   0   6       77.72       93.17     14.39 o 
 -12   0   6     1344.34     1570.00     47.65 o 
 -11   0   6       49.10       27.55      9.31 o 
 -10   0   6       24.54       32.42      8.94 o 
  -9   0   6    10242.62    10978.70    135.58 o 
  -8   0   6       15.32       -0.03      6.81 o 
  -7   0   6    19186.77    21239.84    237.80 o 
  -6   0   6      134.49      137.37     10.85 o 
  -5   0   6      752.46      878.93     29.23 o 
  -4   0   6     5065.25     5172.37     65.97 o 
  -3   0   6    12550.11    12918.52    150.54 o 
  -2   0   6     8493.98     8403.51     90.90 o 
  -1   0   6    34695.30    34298.21    524.64 o 
   0   0   6    13005.89    12757.00    174.45 o 
   1   0   6     1205.56     1093.04     25.36 o 
   2   0   6    31057.72    32054.67    324.21 o 
   3   0   6     3089.53     2995.02     41.74 o 
   4   0   6     7285.58     7539.74    169.13 o 
   5   0   6      166.05      195.64     13.39 o 
   6   0   6        0.15       15.30      6.96 o 
   7   0   6     2640.21     2613.91     55.28 o 
   8   0   6     6958.90     8093.94     89.82 o 
   9   0   6        0.32        6.24      7.38 o 
  10   0   6      806.90      759.65     60.93 o 
  11   0   6     1182.05     1250.44     65.94 o 
  12   0   6       80.09       94.40     21.56 o 
  13   0   6     1783.89     1756.37     63.35 o 
  14   0   6      470.69      494.70     39.99 o 
  15   0   6      495.64      459.55     41.42 o 
  16   0   6     5330.53     5249.08    116.69 o 
  17   0   6      477.03      486.57     56.54 o 
  18   0   6      476.19      440.22     45.62 o 
  19   0   6      216.64      206.37     46.75 o 
  20   0   6      794.85      646.60     71.88 o 
  21   0   6      540.11      602.27     72.67 o 
  22   0   6      462.03      453.39     68.86 o 
  23   0   6        0.04        9.96     32.14 o 
  24   0   6        8.73       -5.51     33.24 o 
  25   0   6        0.64      -16.60     34.56 o 
  26   0   6       74.11       47.73     47.93 o 
  27   0   6       32.17       49.94     47.80 o 
 -31   1   6        2.57      -15.01     24.28 o 
 -30   1   6       69.08       85.40     29.58 o 
 -29   1   6       16.34       43.87     23.65 o 
 -28   1   6        5.40        8.72     20.47 o 
 -27   1   6        2.08       13.66     19.10 o 
 -26   1   6       10.74       28.08     19.56 o 
 -25   1   6       48.71       33.81     23.39 o 
 -24   1   6       27.43       43.45     20.58 o 
 -23   1   6      119.30      132.67     26.20 o 
 -22   1   6       82.59      117.83     19.25 o 
 -21   1   6      113.67      126.43     19.15 o 
 -20   1   6     1098.53     1039.57     34.51 o 
 -19   1   6      537.21      577.20     26.26 o 
 -18   1   6      120.88      129.23     15.52 o 
 -17   1   6     4502.27     4417.81     61.28 o 
 -16   1   6      354.87      371.74     18.15 o 
 -15   1   6       74.72       82.65     10.59 o 
 -14   1   6        0.12       -4.81      5.73 o 
 -13   1   6       29.08       27.32      7.18 o 
 -12   1   6      430.05      420.81     15.84 o 
 -11   1   6     3877.55     3858.44     41.59 o 
 -10   1   6     6094.80     6522.49     51.57 o 
  -9   1   6      102.78       69.56      7.67 o 
  -8   1   6     9895.67    10030.46     68.85 o 
  -7   1   6     3785.37     3874.49     37.91 o 
  -6   1   6     6161.30     6068.54     44.71 o 
  -5   1   6     3968.83     3949.75     31.18 o 
  -4   1   6      177.90      193.68     10.05 o 
  -3   1   6      641.42      700.33     15.75 o 
  -2   1   6    12063.86    12238.92     64.71 o 
  -1   1   6      564.12      506.12     12.40 o 
   0   1   6    20370.78    20092.09    152.08 o 
   1   1   6     6906.83     7100.26     79.44 o 
   2   1   6    14846.65    15534.28     91.31 o 
   3   1   6     1372.12     1520.64     25.53 o 
   4   1   6     1981.45     2023.32     30.00 o 
   5   1   6     7074.20     6981.17     55.96 o 
   6   1   6      193.59      179.32     12.29 o 
   7   1   6     1425.44     1435.05     28.06 o 
   8   1   6      620.52      617.40     20.12 o 
   9   1   6       67.76       88.65     11.17 o 
  10   1   6       86.17       80.21     11.32 o 
  11   1   6      117.78       83.60     14.19 o 
  12   1   6       30.70       23.10     11.45 o 
  13   1   6     1392.51     1371.49     54.15 o 
  14   1   6      535.12      573.61     30.45 o 
  15   1   6       91.11       76.65     16.68 o 
  16   1   6      137.96      130.67     20.38 o 
  17   1   6      112.35      101.27     19.18 o 
  18   1   6      490.51      501.05     38.09 o 
  19   1   6      443.85      403.92     36.67 o 
  20   1   6        3.68        6.36     16.85 o 
  21   1   6        1.50        2.28     19.43 o 
  22   1   6       62.50       86.20     28.34 o 
  23   1   6       21.07       23.22     24.27 o 
  24   1   6       33.12       19.11     25.47 o 
  25   1   6        3.15        1.49     24.83 o 
  26   1   6        8.93       -0.87     28.54 o 
  27   1   6        8.38      -16.84     30.10 o 
 -30   2   6        7.82       15.05     24.11 o 
 -29   2   6       22.34       29.61     24.11 o 
 -28   2   6        0.70        8.56     20.78 o 
 -27   2   6       13.09       19.84     19.35 o 
 -26   2   6        2.94       -0.73     17.94 o 
 -25   2   6       25.35       18.47     19.16 o 
 -24   2   6       63.56       55.74     19.45 o 
 -23   2   6       37.34       28.98     16.56 o 
 -22   2   6      537.77      473.45     34.49 o 
 -21   2   6        4.80        3.39     10.72 o 
 -20   2   6      159.92      195.76     20.08 o 
 -19   2   6      173.04      157.18     17.61 o 
 -18   2   6      590.65      544.34     25.30 o 
 -17   2   6      892.19      894.50     29.80 o 
 -16   2   6       13.21       11.36      8.69 o 
 -15   2   6      380.48      436.50     21.13 o 
 -14   2   6      511.39      528.77     18.61 o 
 -13   2   6      346.35      329.43     15.60 o 
 -12   2   6      105.03       90.98      9.62 o 
 -11   2   6      151.98      171.71     11.39 o 
 -10   2   6      642.82      740.21     18.66 o 
  -9   2   6     1581.85     1550.78     27.17 o 
  -8   2   6      655.03      576.12     15.60 o 
  -7   2   6     1482.13     1397.99     22.40 o 
  -6   2   6     1684.15     1788.63     24.37 o 
  -5   2   6      141.21      149.50      9.08 o 
  -4   2   6     1049.47      959.73     17.87 o 
  -3   2   6     6173.08     6498.76     46.12 o 
  -2   2   6       60.83       53.09      6.85 o 
  -1   2   6     6284.56     6175.74     42.66 o 
   0   2   6     2323.12     2386.55     31.59 o 
   1   2   6      133.01      153.59      9.41 o 
   2   2   6       25.91       43.82      6.78 o 
   3   2   6     3211.71     3562.22     38.01 o 
   4   2   6     5100.35     5097.44     40.86 o 
   5   2   6     1139.66     1263.00     26.89 o 
   6   2   6      832.97      814.98     22.34 o 
   7   2   6     1686.06     1632.73     31.40 o 
   8   2   6     3691.29     4068.49     49.90 o 
   9   2   6       30.23       31.69      9.16 o 
  10   2   6       27.12       29.08      9.47 o 
  11   2   6      229.73      208.51     16.57 o 
  12   2   6      631.99      606.82     27.98 o 
  13   2   6       66.93       59.51     14.39 o 
  14   2   6     1726.02     1600.60     48.75 o 
  15   2   6       65.57       75.41     16.97 o 
  16   2   6      150.21      127.96     22.50 o 
  17   2   6       30.52       17.17     16.70 o 
  18   2   6      377.77      341.93     33.93 o 
  19   2   6        6.12       -9.44     16.00 o 
  20   2   6       33.85       37.88     19.88 o 
  21   2   6       70.95       87.84     23.13 o 
  22   2   6      180.63      162.55     34.21 o 
  23   2   6       26.75        3.65     23.21 o 
  24   2   6        5.19       -4.92     23.20 o 
  25   2   6        3.27       -6.33     26.31 o 
  26   2   6      108.07      137.33     38.33 o 
  27   2   6       15.61       23.17     44.61 o 
 -30   3   6       58.29       74.13     34.01 o 
 -29   3   6        1.07       20.11     26.51 o 
 -28   3   6       13.79      -19.81     24.35 o 
 -27   3   6        5.80        3.91     22.50 o 
 -26   3   6       48.32       89.41     28.11 o 
 -25   3   6       12.07        3.96     18.62 o 
 -24   3   6       40.63       52.64     18.79 o 
 -23   3   6       77.22       84.39     18.86 o 
 -22   3   6      121.60      142.95     21.06 o 
 -21   3   6      337.31      337.58     25.41 o 
 -20   3   6       29.09       38.02     14.06 o 
 -19   3   6     1234.83     1203.89     37.02 o 
 -18   3   6        7.46       13.95     10.36 o 
 -17   3   6      290.98      269.50     20.67 o 
 -16   3   6     1271.94     1304.16     39.59 o 
 -15   3   6      227.82      224.93     17.93 o 
 -14   3   6      244.07      274.35     18.24 o 
 -13   3   6      184.41      158.46     14.43 o 
 -12   3   6     1651.82     1663.26     28.19 o 
 -11   3   6     1346.95     1321.38     24.81 o 
 -10   3   6     2628.28     2869.03     35.97 o 
  -9   3   6     3524.59     3653.05     44.84 o 
  -8   3   6     1974.15     2109.62     29.01 o 
  -7   3   6     2872.23     2717.64     32.08 o 
  -6   3   6     1448.11     1299.38     23.52 o 
  -5   3   6     7698.39     7512.07     77.23 o 
  -4   3   6     9069.25     9773.94    103.43 o 
  -3   3   6     5110.08     5330.58     42.65 o 
  -2   3   6    11782.68    11735.05     87.07 o 
  -1   3   6      841.34      786.11     18.13 o 
   0   3   6      250.30      274.17     12.30 o 
   1   3   6      318.88      324.33     13.05 o 
   2   3   6       72.94       52.59      7.34 o 
   3   3   6      679.66      673.92     17.59 o 
   4   3   6      457.94      482.26     15.55 o 
   5   3   6     1666.55     1418.67     24.53 o 
   6   3   6      205.39      190.23     11.27 o 
   7   3   6        8.17       -5.90      6.66 o 
   8   3   6      567.78      574.23     21.50 o 
   9   3   6       75.31       72.78     11.69 o 
  10   3   6      607.21      652.11     24.18 o 
  11   3   6      103.20       90.82     13.49 o 
  12   3   6     1414.79     1410.70     35.59 o 
  13   3   6      495.84      471.54     27.20 o 
  14   3   6       27.87       34.50     15.84 o 
  15   3   6      338.37      371.00     32.08 o 
  16   3   6        2.21       -6.60     14.71 o 
  17   3   6      815.12      732.43     42.36 o 
  18   3   6      559.14      509.20     39.71 o 
  19   3   6      403.20      351.74     35.88 o 
  20   3   6       41.76       27.87     18.64 o 
  21   3   6       72.84      100.58     25.22 o 
  22   3   6        0.48      -12.62     17.58 o 
  23   3   6       17.56       14.05     20.16 o 
  24   3   6        2.11        4.71     25.38 o 
  25   3   6        4.45       -5.85     24.49 o 
  26   3   6        8.22       40.08     31.55 o 
 -30   4   6        5.28       11.35     40.57 o 
 -29   4   6        6.93       15.09     32.97 o 
 -28   4   6      149.60      176.38     40.51 o 
 -27   4   6       74.26       95.90     32.68 o 
 -26   4   6       66.56       99.29     39.44 o 
 -25   4   6       74.06       95.73     23.39 o 
 -24   4   6      310.46      329.99     34.17 o 
 -23   4   6       80.31      125.96     23.55 o 
 -22   4   6      220.70      245.39     28.95 o 
 -21   4   6       67.14       85.63     17.91 o 
 -20   4   6      457.25      426.86     27.42 o 
 -19   4   6       41.59       31.50     14.05 o 
 -18   4   6      397.44      394.81     27.68 o 
 -17   4   6      869.46      829.30     30.44 o 
 -16   4   6       43.13       39.96     11.36 o 
 -15   4   6     1971.31     1779.25     46.20 o 
 -14   4   6       57.82       54.62     11.13 o 
 -13   4   6      544.87      486.77     21.60 o 
 -12   4   6      752.59      714.57     24.26 o 
 -11   4   6        0.01       -0.82      6.73 o 
 -10   4   6      244.23      217.21     12.30 o 
  -9   4   6      346.80      403.90     14.79 o 
  -8   4   6      213.79      180.21     11.15 o 
  -7   4   6       40.69       23.03      6.42 o 
  -6   4   6     1032.53     1063.58     21.23 o 
  -5   4   6     1594.33     1592.94     29.34 o 
  -4   4   6     5533.29     5971.99     47.82 o 
  -3   4   6     3358.59     3352.54     36.33 o 
  -2   4   6     4931.45     5057.70     44.75 o 
  -1   4   6        0.05       14.11      6.34 o 
   0   4   6     8692.29     9527.98     62.63 o 
   1   4   6     1082.99     1099.78     22.96 o 
   2   4   6       31.84       22.68      7.04 o 
   3   4   6      480.35      494.81     16.73 o 
   4   4   6      160.68      205.88     12.81 o 
   5   4   6      901.94      885.83     21.73 o 
   6   4   6      184.99      203.73     12.94 o 
   7   4   6      460.69      438.41     16.68 o 
   8   4   6     1295.06     1380.41     32.59 o 
   9   4   6     1162.76     1140.87     30.97 o 
  10   4   6      150.11      171.52     17.54 o 
  11   4   6     1268.56     1289.37     34.40 o 
  12   4   6      167.19      146.07     19.01 o 
  13   4   6      261.98      244.94     23.23 o 
  14   4   6      167.75      140.96     23.16 o 
  15   4   6      194.09      189.82     26.62 o 
  16   4   6      116.14      110.95     22.59 o 
  17   4   6      163.48      161.32     26.26 o 
  18   4   6      115.34      100.75     23.37 o 
  19   4   6       14.72        8.80     16.68 o 
  20   4   6      225.52      239.86     32.03 o 
  21   4   6        7.37        3.78     18.00 o 
  22   4   6        0.99       -1.17     18.86 o 
  23   4   6        4.65       -1.39     20.00 o 
  24   4   6       79.27       83.97     27.63 o 
  25   4   6        0.52      -19.12     24.84 o 
  26   4   6       22.96       -5.59     32.26 o 
 -29   5   6        0.01       19.49     28.79 o 
 -28   5   6       57.73       92.14     33.18 o 
 -27   5   6       29.69       45.35     27.73 o 
 -26   5   6      108.54      119.52     32.47 o 
 -25   5   6       19.97       11.85     18.57 o 
 -24   5   6      101.74      120.49     25.15 o 
 -23   5   6        1.94        4.03     16.71 o 
 -22   5   6      577.90      660.79     43.45 o 
 -21   5   6      153.52      153.03     24.93 o 
 -20   5   6        0.04        7.87     15.22 o 
 -19   5   6      377.37      351.64     28.33 o 
 -18   5   6        3.69       -1.34     12.40 o 
 -17   5   6        5.51        4.25     12.39 o 
 -16   5   6      340.69      290.05     24.46 o 
 -15   5   6       98.11       91.37     16.55 o 
 -14   5   6      149.23      170.68     19.04 o 
 -13   5   6      111.72      142.36     17.74 o 
 -12   5   6     1431.74     1532.90     34.96 o 
 -11   5   6       66.50       85.76     11.83 o 
 -10   5   6        0.47        1.85      7.06 o 
  -9   5   6        6.92       12.31      6.32 o 
  -8   5   6     1605.31     1459.31     37.77 o 
  -7   5   6      615.40      635.05     17.61 o 
  -6   5   6     1311.09     1206.55     23.03 o 
  -5   5   6      566.55      582.82     16.97 o 
  -4   5   6     3110.70     3307.78     43.25 o 
  -3   5   6     1688.36     1915.19     29.40 o 
  -2   5   6      454.15      431.42     16.20 o 
  -1   5   6       25.95       16.48      6.96 o 
   0   5   6     2702.16     2522.38     35.08 o 
   1   5   6      284.49      306.23     15.06 o 
   2   5   6        0.12        4.06      6.39 o 
   3   5   6      462.12      455.94     17.59 o 
   4   5   6        2.44        1.94      6.90 o 
   5   5   6      169.16      146.49     12.80 o 
   6   5   6     1257.55     1224.78     27.49 o 
   7   5   6      244.97      315.02     16.92 o 
   8   5   6      114.34      136.35     15.22 o 
   9   5   6      167.79      164.74     16.41 o 
  10   5   6       31.56       20.02     10.59 o 
  11   5   6      154.98      144.17     18.64 o 
  12   5   6      894.90      900.13     35.31 o 
  13   5   6      160.15      149.16     20.54 o 
  14   5   6       99.07       97.54     18.33 o 
  15   5   6      116.18      116.43     22.51 o 
  16   5   6       12.09       17.81     16.56 o 
  17   5   6       16.62       10.86     15.77 o 
  18   5   6        1.37        5.44     18.60 o 
  19   5   6       71.16       68.91     24.52 o 
  20   5   6        0.23      -14.92     19.34 o 
  21   5   6       21.76       23.63     22.56 o 
  22   5   6       16.12       18.06     25.46 o 
  23   5   6       29.45       26.91     28.51 o 
  24   5   6        0.02       14.26     29.87 o 
  25   5   6        0.24       -7.12     23.52 o 
 -28   6   6        0.52       30.75     28.63 o 
 -27   6   6        0.06       17.26     22.39 o 
 -26   6   6        6.55       24.07     23.25 o 
 -25   6   6      132.84      116.64     26.18 o 
 -24   6   6      150.17      201.42     30.74 o 
 -23   6   6       90.28      111.83     24.62 o 
 -22   6   6      268.12      285.73     34.05 o 
 -21   6   6        6.20       -3.93     15.58 o 
 -20   6   6        6.27       -6.58     14.98 o 
 -19   6   6      117.55      153.27     22.18 o 
 -18   6   6       31.78       42.07     15.88 o 
 -17   6   6        6.18       12.74     14.02 o 
 -16   6   6      108.54      111.05     19.17 o 
 -15   6   6      109.38      112.89     18.68 o 
 -14   6   6        4.94        2.59     11.71 o 
 -13   6   6     1060.04      938.14     35.11 o 
 -12   6   6      479.43      494.15     27.70 o 
 -11   6   6      509.24      500.98     27.14 o 
 -10   6   6      738.04      616.11     28.10 o 
  -9   6   6     1460.98     1481.94     39.62 o 
  -8   6   6      131.11      111.48     13.00 o 
  -7   6   6       72.54       87.98     12.20 o 
  -6   6   6       11.29       10.15      8.55 o 
  -5   6   6     1045.63      939.73     27.09 o 
  -4   6   6      275.71      261.83     17.39 o 
  -3   6   6     2734.66     2596.18     34.85 o 
  -2   6   6      310.43      308.75     15.34 o 
  -1   6   6      145.72      179.51     13.22 o 
   0   6   6      469.26      488.70     18.51 o 
   1   6   6       78.07       70.90     10.41 o 
   2   6   6      188.32      158.90     13.28 o 
   3   6   6      463.50      481.78     19.40 o 
   4   6   6      127.29      127.20     13.01 o 
   5   6   6      527.93      501.62     20.38 o 
   6   6   6     1009.32     1058.81     28.76 o 
   7   6   6       84.23      100.59     13.10 o 
   8   6   6      241.37      235.62     18.85 o 
   9   6   6      585.83      549.89     29.09 o 
  10   6   6      359.03      396.62     27.05 o 
  11   6   6       28.06       11.86     13.18 o 
  12   6   6      435.28      400.24     28.51 o 
  13   6   6        3.69        2.85     13.33 o 
  14   6   6      759.36      728.28     35.89 o 
  15   6   6      107.52      100.47     22.09 o 
  16   6   6      171.52      150.99     28.92 o 
  17   6   6       96.62       66.18     22.51 o 
  18   6   6       25.29       43.88     21.04 o 
  19   6   6        9.56       15.11     19.77 o 
  20   6   6       14.45       20.89     20.57 o 
  21   6   6        4.50       13.51     21.53 o 
  22   6   6        1.10      -10.04     19.04 o 
  23   6   6        0.49        6.59     24.40 o 
  24   6   6        0.44      -14.19     24.18 o 
 -27   7   6       38.16       68.97     29.42 o 
 -26   7   6        5.36       16.39     21.55 o 
 -25   7   6       13.46       26.67     22.11 o 
 -24   7   6      119.34      170.06     30.10 o 
 -23   7   6        1.29       -1.10     17.60 o 
 -22   7   6       14.67       17.13     18.63 o 
 -21   7   6      107.34      113.87     24.41 o 
 -20   7   6       14.24       14.84     16.60 o 
 -19   7   6       95.40       92.24     22.39 o 
 -18   7   6      385.40      407.85     32.00 o 
 -17   7   6        3.95        7.93     14.49 o 
 -16   7   6        8.05       -4.20     13.15 o 
 -15   7   6      582.41      586.33     34.28 o 
 -14   7   6        6.99        4.37     13.26 o 
 -13   7   6        3.26       11.32     12.92 o 
 -12   7   6      308.47      342.86     26.39 o 
 -11   7   6      135.63      113.49     18.17 o 
 -10   7   6     3209.08     3214.57     77.12 o 
  -9   7   6      292.23      294.45     23.80 o 
  -8   7   6       57.77       43.93     13.53 o 
  -7   7   6      455.49      467.09     26.65 o 
  -6   7   6     1905.26     1936.94     40.06 o 
  -5   7   6       88.33       81.52     13.22 o 
  -4   7   6     1101.68     1126.54     31.94 o 
  -3   7   6     2502.74     2503.04     44.96 o 
  -2   7   6      660.09      680.97     25.57 o 
  -1   7   6       83.43      102.80     14.01 o 
   0   7   6      171.28      192.95     17.00 o 
   1   7   6      779.36      782.24     23.95 o 
   2   7   6      514.23      493.92     20.66 o 
   3   7   6     1883.74     1839.20     35.76 o 
   4   7   6      261.09      299.59     18.32 o 
   5   7   6       50.37       49.90     11.22 o 
   6   7   6        1.61        1.94      9.01 o 
   7   7   6      147.65      146.32     18.86 o 
   8   7   6       25.67       28.87     13.48 o 
   9   7   6       36.30       65.63     17.73 o 
  10   7   6      195.36      202.41     25.62 o 
  11   7   6       95.29       57.78     18.80 o 
  12   7   6      121.26      111.30     22.38 o 
  13   7   6       12.41       14.80     16.56 o 
  14   7   6       51.32       64.10     20.45 o 
  15   7   6       57.80       59.02     20.25 o 
  16   7   6        0.12        5.97     18.03 o 
  17   7   6        9.27       11.17     19.24 o 
  18   7   6        5.41        7.04     18.90 o 
  19   7   6       79.08      100.13     27.61 o 
  20   7   6        4.32      -15.86     19.54 o 
  21   7   6        5.23        1.07     22.09 o 
  22   7   6       62.44      118.80     32.72 o 
  23   7   6       30.86       37.11     29.00 o 
 -26   8   6        0.25       -9.88     20.87 o 
 -25   8   6       28.50       20.26     24.67 o 
 -24   8   6        0.79      -11.58     19.79 o 
 -23   8   6       27.88       35.77     22.41 o 
 -22   8   6       19.50       32.82     20.25 o 
 -21   8   6      137.38      139.90     27.97 o 
 -20   8   6      157.58      169.75     28.70 o 
 -19   8   6       38.03       56.73     21.75 o 
 -18   8   6       33.92       43.79     17.29 o 
 -17   8   6       58.39       95.60     20.38 o 
 -16   8   6      243.90      250.67     27.32 o 
 -15   8   6       11.55       17.61     15.44 o 
 -14   8   6      216.27      167.53     23.13 o 
 -13   8   6       47.28       35.30     15.97 o 
 -12   8   6       10.93       -9.92     12.33 o 
 -11   8   6      290.02      322.22     27.53 o 
 -10   8   6        0.11       -2.25     12.30 o 
  -9   8   6      718.08      709.71     33.50 o 
  -8   8   6      332.99      348.41     26.39 o 
  -7   8   6       23.29       17.88     13.18 o 
  -6   8   6      362.16      318.87     24.97 o 
  -5   8   6      695.94      639.35     26.94 o 
  -4   8   6       53.42       40.24     12.19 o 
  -3   8   6       12.33       22.90     10.98 o 
  -2   8   6       49.72       65.23     13.31 o 
  -1   8   6       46.89       85.88     14.22 o 
   0   8   6        3.52        4.26      9.84 o 
   1   8   6      599.45      603.35     26.34 o 
   2   8   6      599.25      552.74     28.84 o 
   3   8   6      446.22      384.06     25.93 o 
   4   8   6      298.21      270.36     23.24 o 
   5   8   6      494.73      464.29     27.78 o 
   6   8   6       64.86       54.36     15.12 o 
   7   8   6       47.19       42.76     16.52 o 
   8   8   6      621.21      625.82     36.84 o 
   9   8   6      161.34      184.87     25.76 o 
  10   8   6       14.21       16.52     16.72 o 
  11   8   6       65.38       79.19     20.90 o 
  12   8   6       42.98       35.02     18.25 o 
  13   8   6      175.00      170.26     27.25 o 
  14   8   6        1.85       -2.29     16.07 o 
  15   8   6        0.66        7.94     17.15 o 
  16   8   6       57.36       56.76     22.99 o 
  17   8   6        4.90        9.46     19.54 o 
  18   8   6       37.51       56.35     25.45 o 
  19   8   6      115.15      117.47     30.58 o 
  20   8   6       12.82       21.25     24.98 o 
  21   8   6        2.30       -3.27     22.88 o 
  22   8   6        2.15      -15.43     24.70 o 
 -25   9   6      110.02      161.49     33.61 o 
 -24   9   6        0.48        9.48     26.61 o 
 -23   9   6       58.23      106.65     29.10 o 
 -22   9   6        3.33       -2.29     20.96 o 
 -21   9   6       25.45       41.09     21.83 o 
 -20   9   6        0.16       25.26     19.90 o 
 -19   9   6       11.93       10.63     18.66 o 
 -18   9   6       14.57        6.17     18.13 o 
 -17   9   6        0.75        4.55     16.21 o 
 -16   9   6        0.99       -2.23     14.73 o 
 -15   9   6        1.68       21.50     16.36 o 
 -14   9   6       38.75       32.50     17.12 o 
 -13   9   6       24.20       19.47     15.79 o 
 -12   9   6       25.36       33.90     16.43 o 
 -11   9   6      511.03      464.23     32.65 o 
 -10   9   6      133.89      160.92     22.44 o 
  -9   9   6      409.93      363.06     29.27 o 
  -8   9   6        0.08        9.86     13.64 o 
  -7   9   6      169.91      187.41     22.55 o 
  -6   9   6       37.78       27.94     13.95 o 
  -5   9   6      260.77      251.10     24.41 o 
  -4   9   6       53.62       49.12     15.78 o 
  -3   9   6       14.56        1.07     12.10 o 
  -2   9   6      251.06      245.12     24.01 o 
  -1   9   6       11.43       16.26     13.21 o 
   0   9   6      536.59      492.30     30.30 o 
   1   9   6      124.34      110.36     19.01 o 
   2   9   6       23.61       18.64     13.77 o 
   3   9   6       39.61       40.94     15.18 o 
   4   9   6       70.23       52.46     19.10 o 
   5   9   6      702.82      705.20     39.04 o 
   6   9   6      518.25      531.50     42.83 o 
   7   9   6       79.36       90.63     24.72 o 
   8   9   6       49.68       41.20     21.34 o 
   9   9   6      211.64      217.11     33.66 o 
  10   9   6        5.96        9.06     19.15 o 
  11   9   6     1042.25     1012.52     56.34 o 
  12   9   6        1.06        1.84     16.83 o 
  13   9   6       51.10       53.07     23.26 o 
  14   9   6        9.96        7.22     17.75 o 
  15   9   6        5.85       10.42     18.53 o 
  16   9   6        0.61       18.97     19.26 o 
  17   9   6        1.85       14.71     22.46 o 
  18   9   6       12.60        0.87     22.27 o 
  19   9   6        3.78        4.88     23.61 o 
  20   9   6        6.62       47.34     28.19 o 
  21   9   6        0.06       15.47     27.43 o 
 -23  10   6      108.90      156.77     37.34 o 
 -22  10   6        2.37       26.33     24.10 o 
 -21  10   6       11.63       31.28     24.24 o 
 -20  10   6       33.03       18.12     21.63 o 
 -19  10   6       24.79       35.64     22.50 o 
 -18  10   6        7.70       -2.68     18.25 o 
 -17  10   6        9.21       -0.41     17.79 o 
 -16  10   6        0.12        0.50     15.88 o 
 -15  10   6       35.39       25.06     17.60 o 
 -14  10   6       66.30       65.59     19.53 o 
 -13  10   6      255.56      279.38     29.53 o 
 -12  10   6      155.33      144.37     23.65 o 
 -11  10   6       80.40       68.61     19.07 o 
 -10  10   6        0.01        8.04     16.75 o 
  -9  10   6       25.96       18.37     16.99 o 
  -8  10   6       18.01        5.53     17.08 o 
  -7  10   6      939.31      865.45     44.48 o 
  -6  10   6        8.09       13.91     16.57 o 
  -5  10   6      364.79      393.41     34.53 o 
  -4  10   6        0.01      -14.38     14.38 o 
  -3  10   6      241.41      233.06     28.45 o 
  -2  10   6      127.11      132.27     21.16 o 
  -1  10   6       25.78       20.66     15.77 o 
   0  10   6      904.73      930.36     39.45 o 
   1  10   6      177.43      212.86     24.51 o 
   2  10   6      822.75      887.45     38.65 o 
   3  10   6        2.73        1.53     16.47 o 
   4  10   6       83.01       75.97     21.55 o 
   5  10   6        9.12       -5.42     15.45 o 
   6  10   6       17.73       30.91     22.23 o 
   7  10   6      269.36      249.27     35.72 o 
   8  10   6      110.80       90.92     26.02 o 
   9  10   6      772.77      876.59     55.83 o 
  10  10   6      246.67      234.13     35.97 o 
  11  10   6        5.37       26.58     23.69 o 
  12  10   6        1.80       -4.38     20.28 o 
  13  10   6      140.72      104.33     28.40 o 
  14  10   6       12.79       14.76     22.22 o 
  15  10   6       23.61       34.15     24.85 o 
  16  10   6        5.79       18.09     24.30 o 
  17  10   6        8.76       21.57     29.39 o 
  18  10   6        0.17       28.51     31.47 o 
  19  10   6       11.29        1.85     29.58 o 
 -22  11   6       49.34       67.33     38.26 o 
 -21  11   6       26.22       50.00     27.82 o 
 -20  11   6       89.15      139.76     32.30 o 
 -19  11   6        1.25        2.07     24.84 o 
 -18  11   6       81.19      117.31     32.09 o 
 -17  11   6        0.52       -8.38     22.67 o 
 -16  11   6        2.03      -11.43     18.13 o 
 -15  11   6        8.03       43.94     21.50 o 
 -14  11   6       10.24       -2.64     17.21 o 
 -13  11   6      102.81      111.33     25.28 o 
 -12  11   6        0.00       -9.47     15.73 o 
 -11  11   6       14.72       13.95     16.87 o 
 -10  11   6       12.49        2.99     16.83 o 
  -9  11   6        1.86        1.20     17.45 o 
  -8  11   6       22.97       -2.30     16.56 o 
  -7  11   6       35.89       54.73     21.16 o 
  -6  11   6      169.34      132.39     25.85 o 
  -5  11   6       87.29       78.85     22.54 o 
  -4  11   6       15.98       37.45     22.89 o 
  -3  11   6      141.11      133.24     24.68 o 
  -2  11   6        0.37        5.84     16.44 o 
  -1  11   6       74.98       78.82     22.08 o 
   0  11   6        8.66       16.96     15.13 o 
   1  11   6       64.64       74.38     21.89 o 
   2  11   6        3.41       15.40     18.85 o 
   3  11   6      192.84      185.15     28.40 o 
   4  11   6        8.50       19.10     18.00 o 
   5  11   6      260.88      290.05     38.28 o 
   6  11   6      146.61      156.86     31.92 o 
   7  11   6       45.33       23.14     22.00 o 
   8  11   6        1.65        2.67     21.78 o 
   9  11   6        0.00      -11.36     18.97 o 
  10  11   6        4.06       -3.10     19.69 o 
  11  11   6       76.92       81.35     28.26 o 
  12  11   6        0.60       14.76     22.94 o 
  13  11   6      101.09       86.11     30.82 o 
  14  11   6       40.50       54.67     29.17 o 
  15  11   6       18.05       19.45     25.92 o 
  16  11   6       41.02       46.57     29.28 o 
  17  11   6        0.36      -27.38     28.00 o 
  18  11   6        5.69       42.58     64.44 o 
 -19  12   6        1.51       -9.24     27.86 o 
 -18  12   6       19.62        4.59     27.26 o 
 -17  12   6        0.19       -2.87     24.92 o 
 -16  12   6       14.91        7.90     25.24 o 
 -15  12   6       18.13       28.08     21.91 o 
 -14  12   6       11.14       32.44     20.92 o 
 -13  12   6        0.76       -1.99     17.91 o 
 -12  12   6        5.14        1.16     18.24 o 
 -11  12   6        2.48        3.61     18.33 o 
 -10  12   6       60.62       48.88     21.98 o 
  -9  12   6       92.59       93.40     24.23 o 
  -8  12   6       75.23       66.47     22.41 o 
  -7  12   6        2.83       -2.77     16.92 o 
  -6  12   6        2.37        8.00     18.03 o 
  -5  12   6       69.78       82.55     27.89 o 
  -4  12   6      158.43      127.57     25.98 o 
  -3  12   6        5.01        3.00     17.48 o 
  -2  12   6        5.88        8.33     18.44 o 
  -1  12   6       58.86       58.26     25.38 o 
   0  12   6      277.52      264.73     39.76 o 
   1  12   6        3.01       16.79     18.92 o 
   2  12   6       25.71       33.92     20.57 o 
   3  12   6        3.82       18.77     18.88 o 
   4  12   6       40.77       48.09     25.26 o 
   5  12   6       37.61       62.00     25.86 o 
   6  12   6        0.07        9.25     21.65 o 
   7  12   6       53.88       32.82     24.37 o 
   8  12   6       14.01       16.11     23.05 o 
   9  12   6        5.18       17.25     23.02 o 
  10  12   6        0.21       11.38     23.52 o 
  11  12   6        2.86       16.52     25.86 o 
  12  12   6       21.30       24.55     27.76 o 
  13  12   6       57.53       62.39     31.49 o 
  14  12   6        7.57       30.17     28.43 o 
  15  12   6        6.92        1.81     29.23 o 
 -16  13   6        0.10       -8.18     27.39 o 
 -15  13   6        1.70      -16.63     27.75 o 
 -14  13   6       36.73       39.61     23.88 o 
 -13  13   6       32.78       66.24     24.44 o 
 -12  13   6        2.79       19.14     20.62 o 
 -11  13   6       49.37       48.03     24.20 o 
 -10  13   6       38.27       40.69     23.57 o 
  -9  13   6       16.05       39.01     22.28 o 
  -8  13   6        0.67        0.19     19.38 o 
  -7  13   6        2.68        7.34     19.75 o 
  -6  13   6        2.93       10.70     22.82 o 
  -5  13   6        6.58       21.06     18.64 o 
  -4  13   6        0.68       18.81     18.16 o 
  -3  13   6        0.35       -5.82     21.08 o 
  -2  13   6       14.36       14.90     22.08 o 
  -1  13   6      132.84      123.53     31.75 o 
   0  13   6        0.15       17.30     21.78 o 
   1  13   6       35.96       24.84     24.08 o 
   2  13   6        3.01       -3.49     23.11 o 
   3  13   6       42.08       29.85     24.35 o 
   4  13   6        0.75       11.08     23.47 o 
   5  13   6        5.93       -1.86     22.89 o 
   6  13   6        2.33       30.25     26.29 o 
   7  13   6        1.32        6.68     24.56 o 
   8  13   6        0.74      -13.89     23.25 o 
   9  13   6        0.24        3.59     25.88 o 
  10  13   6       60.51       80.17     32.27 o 
  11  13   6        2.72       -3.99     25.94 o 
  12  13   6       21.72       15.76     31.64 o 
  13  13   6       39.25       32.20     46.36 o 
 -13  14   6       30.28       80.70     44.59 o 
 -12  14   6       18.03       46.27     27.49 o 
 -11  14   6       28.35       36.00     26.59 o 
 -10  14   6        0.00       -1.63     22.77 o 
  -9  14   6        0.97        4.93     21.52 o 
  -8  14   6        0.16       14.76     26.10 o 
  -7  14   6       10.30       25.89     21.21 o 
  -6  14   6        9.38       53.23     23.84 o 
  -5  14   6       44.75       67.81     29.76 o 
  -4  14   6       18.34       35.16     26.23 o 
  -3  14   6        0.12        8.98     25.42 o 
  -2  14   6        6.68        3.34     23.92 o 
  -1  14   6        4.01       -0.13     22.91 o 
   0  14   6        8.98       22.27     24.66 o 
   1  14   6        1.32       -2.10     24.17 o 
   2  14   6        0.74        2.15     23.59 o 
   3  14   6        3.14      -26.86     28.40 o 
   4  14   6       39.08       53.34     36.93 o 
   5  14   6       17.77       -4.26     32.77 o 
   6  14   6        4.19       13.62     28.33 o 
   7  14   6        8.14      -11.32     26.73 o 
   8  14   6       30.84       51.69     31.56 o 
   9  14   6       26.98       29.51     36.56 o 
  -5  15   6       23.88       11.84     28.61 o 
  -4  15   6        4.27       -7.40     25.36 o 
  -3  15   6        0.13        7.50     27.19 o 
  -2  15   6        9.20       14.56     29.42 o 
  -1  15   6        0.48       14.66     28.09 o 
   0  15   6       22.25       23.20     27.28 o 
   1  15   6       15.44       78.87     40.12 o 
 -31   1   7       20.90       -2.08     24.68 o 
 -30   1   7        5.73       -2.64     21.99 o 
 -29   1   7        6.86       13.82     21.86 o 
 -28   1   7      113.72      158.40     32.71 o 
 -27   1   7        0.92      -16.62     16.62 o 
 -26   1   7       68.88       87.35     24.85 o 
 -25   1   7        5.17       -0.56     20.02 o 
 -24   1   7      355.36      404.83     35.48 o 
 -23   1   7      168.64      199.17     24.02 o 
 -22   1   7      102.79       76.88     17.63 o 
 -21   1   7      579.24      541.59     31.83 o 
 -20   1   7       61.16       50.31     13.03 o 
 -19   1   7      570.66      546.00     25.99 o 
 -18   1   7       28.59       19.28      9.94 o 
 -17   1   7      490.28      481.25     23.22 o 
 -16   1   7      620.95      662.26     22.28 o 
 -15   1   7      204.15      208.15     14.74 o 
 -14   1   7      372.17      402.63     17.55 o 
 -13   1   7     5881.39     6120.52     56.96 o 
 -12   1   7      549.14      460.73     16.60 o 
 -11   1   7        4.48       -4.39      4.91 o 
 -10   1   7     8396.67     9004.20     90.58 o 
  -9   1   7     1285.75     1090.11     21.33 o 
  -8   1   7     1121.24     1060.00     21.03 o 
  -7   1   7    11116.97    11514.38    100.14 o 
  -6   1   7    10136.28    10850.54     93.37 o 
  -5   1   7       18.05       10.92      5.57 o 
  -4   1   7     2036.38     2157.53     26.99 o 
  -3   1   7     3856.88     3823.47     35.75 o 
  -2   1   7     1783.52     1660.64     20.94 o 
  -1   1   7     1460.22     1441.01     28.05 o 
   0   1   7     1289.18     1300.65     25.15 o 
   1   1   7     6806.56     6934.38     69.38 o 
   2   1   7     1998.62     1929.55     34.23 o 
   3   1   7     4737.91     4989.98     52.41 o 
   4   1   7      731.59      776.81     20.55 o 
   5   1   7     1466.93     1537.68     28.54 o 
   6   1   7     1236.30     1362.36     27.73 o 
   7   1   7     1337.57     1565.85     30.40 o 
   8   1   7       17.12       18.38      7.94 o 
   9   1   7      796.19      738.34     23.19 o 
  10   1   7       80.11       76.12     13.78 o 
  11   1   7        3.05       -2.56      9.59 o 
  12   1   7      320.78      293.98     23.36 o 
  13   1   7       37.89       36.02     13.91 o 
  14   1   7     1044.34     1044.51     38.63 o 
  15   1   7        0.00        7.23     12.69 o 
  16   1   7       26.59       11.26     14.15 o 
  17   1   7       26.29       11.44     14.67 o 
  18   1   7      759.28      732.10     43.96 o 
  19   1   7      570.46      548.02     41.73 o 
  20   1   7       34.13       17.44     18.03 o 
  21   1   7       70.17       91.24     28.96 o 
  22   1   7       38.24       31.06     24.42 o 
  23   1   7        0.00      -21.11     21.11 o 
  24   1   7       71.18       73.22     31.26 o 
  25   1   7       29.31        4.08     28.26 o 
  26   1   7        3.93       32.35     31.97 o 
 -31   2   7       67.40       78.20     36.51 o 
 -30   2   7       32.50       76.45     29.79 o 
 -29   2   7       36.43       52.33     25.46 o 
 -28   2   7        4.43       -4.51     20.44 o 
 -27   2   7       44.08       69.37     29.13 o 
 -26   2   7       42.25       52.32     22.46 o 
 -25   2   7       22.55       12.89     16.69 o 
 -24   2   7      197.95      223.87     28.15 o 
 -23   2   7      308.71      288.40     30.56 o 
 -22   2   7      222.16      223.44     22.05 o 
 -21   2   7      668.91      642.07     33.06 o 
 -20   2   7     1115.85     1057.65     35.42 o 
 -19   2   7      239.94      250.71     21.14 o 
 -18   2   7      133.85      158.04     17.09 o 
 -17   2   7      238.35      209.06     18.71 o 
 -16   2   7     1305.90     1265.06     33.55 o 
 -15   2   7      116.79      132.83     14.40 o 
 -14   2   7      661.94      676.47     21.10 o 
 -13   2   7        1.40        2.87      6.14 o 
 -12   2   7     3545.30     3517.19     42.01 o 
 -11   2   7      186.29      167.70     11.73 o 
 -10   2   7    15127.29    16675.43    109.52 o 
  -9   2   7     1006.95      902.47     20.22 o 
  -8   2   7     1293.46     1247.15     22.55 o 
  -7   2   7      755.00      663.03     16.53 o 
  -6   2   7     1608.65     1662.47     24.36 o 
  -5   2   7     1874.40     1827.17     24.71 o 
  -4   2   7      353.27      360.03     12.92 o 
  -3   2   7     1004.04      852.38     17.65 o 
  -2   2   7       68.27       70.46      7.75 o 
  -1   2   7        0.50        9.80      5.29 o 
   0   2   7      182.55      156.24      9.73 o 
   1   2   7     1880.22     1922.29     26.70 o 
   2   2   7     7752.00     8135.88     54.25 o 
   3   2   7     1457.84     1307.08     22.71 o 
   4   2   7     3127.41     3300.90     34.91 o 
   5   2   7     2140.30     2222.12     39.93 o 
   6   2   7      201.05      255.02     15.53 o 
   7   2   7      280.44      297.04     16.89 o 
   8   2   7       60.35       52.01     10.46 o 
   9   2   7      115.80      165.93     14.87 o 
  10   2   7      160.36      188.28     16.19 o 
  11   2   7      532.08      511.50     27.06 o 
  12   2   7      129.50      150.61     18.43 o 
  13   2   7      110.88      121.81     18.45 o 
  14   2   7     1703.01     1488.72     44.58 o 
  15   2   7       67.59       58.20     16.34 o 
  16   2   7      336.16      355.34     33.23 o 
  17   2   7      295.01      300.30     32.37 o 
  18   2   7       81.81       67.70     21.26 o 
  19   2   7        1.69       -7.07     16.30 o 
  20   2   7      112.42      111.35     24.60 o 
  21   2   7      167.49      181.58     29.93 o 
  22   2   7        4.76       -1.17     22.80 o 
  23   2   7       15.45       15.76     25.53 o 
  24   2   7       25.31       43.24     29.36 o 
  25   2   7        0.59       10.95     29.65 o 
  26   2   7      162.89      191.84     43.17 o 
 -30   3   7        6.83       40.06     30.38 o 
 -29   3   7       29.19       51.40     30.05 o 
 -28   3   7        7.84        5.17     26.38 o 
 -27   3   7       47.00       71.51     29.93 o 
 -26   3   7       25.93       58.78     23.31 o 
 -25   3   7        2.65        6.45     16.24 o 
 -24   3   7        8.75       20.79     17.13 o 
 -23   3   7       13.69       15.73     14.48 o 
 -22   3   7        1.13       -3.45     11.90 o 
 -21   3   7      334.48      325.22     25.39 o 
 -20   3   7      875.98      814.64     32.28 o 
 -19   3   7       68.34       56.64     13.71 o 
 -18   3   7     2819.20     2666.78     51.88 o 
 -17   3   7     1366.19     1315.27     36.24 o 
 -16   3   7      192.48      195.24     17.61 o 
 -15   3   7     1094.34     1071.85     31.01 o 
 -14   3   7       62.03       58.10     11.83 o 
 -13   3   7      583.99      593.20     22.65 o 
 -12   3   7      184.42      204.45     13.01 o 
 -11   3   7      913.88     1020.00     23.02 o 
 -10   3   7      487.30      488.31     16.45 o 
  -9   3   7      355.32      339.59     14.55 o 
  -8   3   7      168.07      178.66     11.21 o 
  -7   3   7     2292.81     2483.60     31.86 o 
  -6   3   7    13334.88    14521.27     95.41 o 
  -5   3   7      582.69      575.22     17.65 o 
  -4   3   7       37.23       60.10      7.89 o 
  -3   3   7        0.61        9.56      5.74 o 
  -2   3   7      402.90      477.64     15.48 o 
  -1   3   7     1361.25     1423.34     24.23 o 
   0   3   7      476.97      430.44     14.80 o 
   1   3   7       59.19       53.99      7.84 o 
   2   3   7      169.08      190.50     11.51 o 
   3   3   7      601.05      598.59     17.42 o 
   4   3   7      346.57      326.81     14.10 o 
   5   3   7      331.18      313.02     13.95 o 
   6   3   7      225.95      257.58     12.88 o 
   7   3   7     3319.87     3536.30     49.06 o 
   8   3   7       54.47       33.37     10.13 o 
   9   3   7       43.35       32.38     10.45 o 
  10   3   7       40.47       32.57     10.94 o 
  11   3   7      711.49      701.76     26.60 o 
  12   3   7      390.35      378.51     25.95 o 
  13   3   7       20.09       20.76     13.62 o 
  14   3   7       18.12       16.72     15.68 o 
  15   3   7       47.85       45.86     18.97 o 
  16   3   7       26.97       15.10     16.84 o 
  17   3   7       97.76       90.74     22.63 o 
  18   3   7      135.65      145.12     26.12 o 
  19   3   7        6.23       -1.35     15.65 o 
  20   3   7       44.02       54.99     22.88 o 
  21   3   7       12.69       16.27     19.80 o 
  22   3   7       62.59       69.14     23.74 o 
  23   3   7        9.50       17.04     20.83 o 
  24   3   7        2.44       -2.16     25.11 o 
  25   3   7        6.64       34.50     30.16 o 
  26   3   7       22.06       16.90     36.41 o 
 -30   4   7       55.89       62.20     34.17 o 
 -29   4   7       11.44       -7.08     32.84 o 
 -28   4   7      120.04      203.23     53.36 o 
 -27   4   7       30.00       27.93     31.42 o 
 -26   4   7       69.73       62.48     30.25 o 
 -25   4   7       17.93       32.64     20.76 o 
 -24   4   7        5.40       17.25     18.83 o 
 -23   4   7      175.22      170.86     28.64 o 
 -22   4   7      267.04      304.32     35.73 o 
 -21   4   7       92.14       95.81     20.82 o 
 -20   4   7      186.75      183.13     22.83 o 
 -19   4   7        1.37        9.40     11.57 o 
 -18   4   7     1099.35     1001.70     34.23 o 
 -17   4   7      252.25      256.60     21.10 o 
 -16   4   7      125.49      132.80     16.33 o 
 -15   4   7      484.66      469.39     23.93 o 
 -14   4   7      378.97      370.76     20.94 o 
 -13   4   7      162.34      162.34     15.50 o 
 -12   4   7       23.42       27.82      9.03 o 
 -11   4   7     5062.81     5121.06     49.26 o 
 -10   4   7      546.00      534.90     17.65 o 
  -9   4   7        0.02        2.21      5.77 o 
  -8   4   7      296.14      372.93     15.23 o 
  -7   4   7      258.81      249.53     13.83 o 
  -6   4   7      331.07      300.43     13.75 o 
  -5   4   7      615.13      636.26     18.05 o 
  -4   4   7      960.10      755.64     19.62 o 
  -3   4   7     1994.61     2115.54     31.67 o 
  -2   4   7        8.86        4.32      6.08 o 
  -1   4   7      448.16      394.64     15.30 o 
   0   4   7      275.42      243.45     13.29 o 
   1   4   7     1659.76     1538.29     27.57 o 
   2   4   7     3822.64     3995.86     43.61 o 
   3   4   7     1311.10     1368.36     26.83 o 
   4   4   7       69.68       95.45     10.36 o 
   5   4   7      838.26      794.85     21.49 o 
   6   4   7        1.97        6.47      7.01 o 
   7   4   7      669.43      660.09     24.38 o 
   8   4   7      338.25      346.51     20.37 o 
   9   4   7      242.35      312.26     20.17 o 
  10   4   7      326.81      369.95     23.52 o 
  11   4   7       79.95       72.34     14.27 o 
  12   4   7       29.82       35.55     13.93 o 
  13   4   7        8.05       19.27     15.73 o 
  14   4   7      538.75      569.18     37.47 o 
  15   4   7       94.06       74.56     21.10 o 
  16   4   7       70.22       32.78     17.85 o 
  17   4   7       42.63       16.64     17.48 o 
  18   4   7       77.09       72.68     22.90 o 
  19   4   7      115.69      140.96     27.03 o 
  20   4   7       22.44       26.00     19.84 o 
  21   4   7        5.41        2.88     18.68 o 
  22   4   7       42.26       47.42     22.26 o 
  23   4   7       36.09       33.18     23.74 o 
  24   4   7       33.92       59.88     26.79 o 
  25   4   7        0.84      -12.06     25.86 o 
 -29   5   7        9.78       34.07     30.80 o 
 -28   5   7       31.89       58.14     32.30 o 
 -27   5   7        2.48        4.11     24.57 o 
 -26   5   7      430.37      439.87     41.40 o 
 -25   5   7       72.94      102.20     24.50 o 
 -24   5   7       29.31       24.93     18.81 o 
 -23   5   7       17.53       30.47     17.94 o 
 -22   5   7       22.05       14.01     16.52 o 
 -21   5   7       47.22       47.15     18.63 o 
 -20   5   7       16.99       13.35     13.78 o 
 -19   5   7      114.18      113.75     19.42 o 
 -18   5   7     1050.75     1115.07     41.55 o 
 -17   5   7      647.62      616.70     31.90 o 
 -16   5   7     1384.88     1255.15     41.10 o 
 -15   5   7       45.66       50.90     14.35 o 
 -14   5   7      278.04      270.16     23.01 o 
 -13   5   7      143.63      100.78     16.26 o 
 -12   5   7       33.89       29.88     12.11 o 
 -11   5   7       39.13       38.97     10.17 o 
 -10   5   7      826.50      864.09     25.69 o 
  -9   5   7      687.12      667.51     19.57 o 
  -8   5   7       31.48       24.98      7.30 o 
  -7   5   7      303.02      308.31     14.75 o 
  -6   5   7     4698.31     4834.44     61.50 o 
  -5   5   7       35.62       19.69      7.21 o 
  -4   5   7      320.59      255.01     14.05 o 
  -3   5   7      240.57      222.59     13.54 o 
  -2   5   7     1823.83     1701.15     29.60 o 
  -1   5   7       56.81       54.93      9.20 o 
   0   5   7      448.26      432.16     17.23 o 
   1   5   7        4.92        5.06      6.87 o 
   2   5   7        2.00       -1.77      6.69 o 
   3   5   7      282.02      326.47     16.53 o 
   4   5   7      110.46      118.98     12.16 o 
   5   5   7        1.94       -0.48      7.20 o 
   6   5   7      134.69      129.81     12.87 o 
   7   5   7     2819.81     2887.01     48.32 o 
   8   5   7        9.33       21.40     10.43 o 
   9   5   7     2253.31     2224.20     47.83 o 
  10   5   7        3.48        4.88     10.32 o 
  11   5   7      299.23      292.41     24.77 o 
  12   5   7      580.79      532.79     30.98 o 
  13   5   7      567.76      536.49     31.64 o 
  14   5   7      494.34      481.15     36.11 o 
  15   5   7       36.05       38.19     17.69 o 
  16   5   7       49.66       50.20     19.30 o 
  17   5   7        9.15       -9.09     16.29 o 
  18   5   7      141.21      114.80     28.80 o 
  19   5   7       85.18       59.45     25.56 o 
  20   5   7       48.98       31.72     24.07 o 
  21   5   7        5.05       34.18     24.20 o 
  22   5   7       16.69       33.08     28.66 o 
  23   5   7       26.63       31.67     28.24 o 
  24   5   7        0.17       19.97     24.69 o 
  25   5   7        8.48       51.03     41.07 o 
 -28   6   7       11.16       37.73     30.54 o 
 -27   6   7      344.55      410.28     47.45 o 
 -26   6   7        2.40       24.74     21.39 o 
 -25   6   7       16.31       46.34     21.49 o 
 -24   6   7      240.12      313.30     35.90 o 
 -23   6   7        1.32        6.38     16.77 o 
 -22   6   7      100.87      126.82     25.14 o 
 -21   6   7       58.26       54.56     19.48 o 
 -20   6   7       49.25       46.99     16.73 o 
 -19   6   7      363.88      419.10     31.87 o 
 -18   6   7      697.13      682.56     36.57 o 
 -17   6   7      498.61      445.65     31.16 o 
 -16   6   7      968.15      895.50     37.60 o 
 -15   6   7      551.58      498.29     30.88 o 
 -14   6   7        3.04        2.15     11.38 o 
 -13   6   7      436.99      420.64     27.67 o 
 -12   6   7      691.28      624.51     29.78 o 
 -11   6   7     2847.08     2719.30     79.88 o 
 -10   6   7       75.70       88.50     16.00 o 
  -9   6   7     2059.17     1987.85     45.91 o 
  -8   6   7      407.32      429.57     20.97 o 
  -7   6   7      383.48      356.17     19.78 o 
  -6   6   7     1314.22     1283.27     31.88 o 
  -5   6   7     2732.89     2838.75     53.38 o 
  -4   6   7     1488.37     1766.02     36.61 o 
  -3   6   7      587.95      686.81     21.14 o 
  -2   6   7       27.96       35.73      8.90 o 
  -1   6   7      293.09      290.52     16.04 o 
   0   6   7      477.90      447.15     18.72 o 
   1   6   7      105.71      104.70     12.02 o 
   2   6   7      122.65      134.20     13.24 o 
   3   6   7        8.26       13.01      8.84 o 
   4   6   7      351.55      360.92     18.87 o 
   5   6   7       26.38       21.98      9.52 o 
   6   6   7        3.36        2.57      8.63 o 
   7   6   7      162.08      180.46     17.94 o 
   8   6   7       83.96      103.99     15.52 o 
   9   6   7      568.85      586.86     36.37 o 
  10   6   7      543.30      461.18     29.13 o 
  11   6   7      568.08      542.37     31.81 o 
  12   6   7       26.32       38.13     15.83 o 
  13   6   7      467.26      440.48     31.27 o 
  14   6   7       10.56       -5.42     15.58 o 
  15   6   7       37.60       43.97     19.75 o 
  16   6   7       27.37       40.92     19.83 o 
  17   6   7      184.65      219.59     34.04 o 
  18   6   7        3.16        0.30     18.69 o 
  19   6   7       48.88       44.59     23.27 o 
  20   6   7        0.13       16.21     22.20 o 
  21   6   7       12.20       15.80     20.91 o 
  22   6   7        0.06       13.87     22.67 o 
  23   6   7       39.91       56.13     28.90 o 
  24   6   7        1.19       -2.74     25.38 o 
 -27   7   7       32.00       47.43     28.45 o 
 -26   7   7       44.62       42.58     23.86 o 
 -25   7   7        4.17        8.12     20.35 o 
 -24   7   7       10.55       23.27     20.66 o 
 -23   7   7        4.04       11.21     19.20 o 
 -22   7   7       36.43       56.46     21.18 o 
 -21   7   7      218.54      249.37     31.95 o 
 -20   7   7       61.97       63.98     21.90 o 
 -19   7   7       18.10        3.12     14.47 o 
 -18   7   7        4.92       -6.09     13.33 o 
 -17   7   7        0.00       -8.47     13.18 o 
 -16   7   7      257.79      315.90     28.38 o 
 -15   7   7      120.14      135.10     21.69 o 
 -14   7   7       57.78       47.07     16.10 o 
 -13   7   7      155.24      132.60     19.71 o 
 -12   7   7       55.01       76.43     17.48 o 
 -11   7   7       57.68       44.67     14.87 o 
 -10   7   7       27.78       33.61     13.57 o 
  -9   7   7       94.09      104.86     17.39 o 
  -8   7   7       57.57       61.05     14.84 o 
  -7   7   7        2.26        4.77     10.69 o 
  -6   7   7       40.57       34.22     11.35 o 
  -5   7   7       40.70       46.05     11.55 o 
  -4   7   7        5.37        0.58      8.94 o 
  -3   7   7      733.34      740.00     26.85 o 
  -2   7   7      141.50      154.44     16.06 o 
  -1   7   7      164.85      180.18     16.75 o 
   0   7   7      509.45      448.42     22.48 o 
   1   7   7      223.52      230.90     16.64 o 
   2   7   7        2.29        1.24      8.94 o 
   3   7   7     1258.12     1207.82     30.77 o 
   4   7   7      259.71      272.26     18.27 o 
   5   7   7     2278.37     2172.77     75.21 o 
   6   7   7      387.21      368.50     23.05 o 
   7   7   7      177.46      166.00     18.08 o 
   8   7   7      134.53      169.83     20.92 o 
   9   7   7      231.12      206.52     22.51 o 
  10   7   7      148.12      153.82     24.41 o 
  11   7   7      120.90      116.80     22.70 o 
  12   7   7     1084.00     1112.14     47.72 o 
  13   7   7        0.49       -9.18     15.07 o 
  14   7   7       18.35       12.88     17.21 o 
  15   7   7       23.43       35.99     21.06 o 
  16   7   7        2.31        6.66     19.51 o 
  17   7   7       12.19       23.67     20.55 o 
  18   7   7       28.05       62.87     24.31 o 
  19   7   7        1.88       19.14     21.51 o 
  20   7   7       39.62       39.32     24.12 o 
  21   7   7       32.42       40.66     25.26 o 
  22   7   7        5.54       -5.65     25.16 o 
  23   7   7        8.05       20.62     27.82 o 
 -26   8   7       41.27       48.67     26.93 o 
 -25   8   7        1.99       -4.23     19.73 o 
 -24   8   7       36.77       43.22     23.67 o 
 -23   8   7        2.15       13.55     20.52 o 
 -22   8   7        1.32        2.77     18.96 o 
 -21   8   7        0.75        5.70     17.86 o 
 -20   8   7        9.69       14.60     18.27 o 
 -19   8   7       40.59       40.13     16.85 o 
 -18   8   7       10.65       18.23     16.02 o 
 -17   8   7      214.72      219.19     26.76 o 
 -16   8   7       10.19       10.54     15.18 o 
 -15   8   7       16.14       24.35     15.66 o 
 -14   8   7        7.73       20.73     15.31 o 
 -13   8   7      366.75      411.44     31.39 o 
 -12   8   7        0.21       -7.72     13.12 o 
 -11   8   7        3.48       15.18     14.28 o 
 -10   8   7      265.08      249.58     24.81 o 
  -9   8   7      447.39      381.97     27.79 o 
  -8   8   7      234.26      256.34     23.92 o 
  -7   8   7      201.52      168.08     20.78 o 
  -6   8   7     1836.99     1883.77     48.65 o 
  -5   8   7      651.70      671.57     29.59 o 
  -4   8   7       21.66        8.14     10.24 o 
  -3   8   7       23.14       36.99     12.00 o 
  -2   8   7      136.22      153.90     17.21 o 
  -1   8   7      573.15      595.37     26.39 o 
   0   8   7      294.89      299.21     21.72 o 
   1   8   7      141.46      141.26     16.83 o 
   2   8   7        4.23       14.27     11.20 o 
   3   8   7       34.25       24.18     13.80 o 
   4   8   7     1853.77     1752.53     46.81 o 
   5   8   7        2.55        4.37     12.31 o 
   6   8   7       97.68       94.52     23.88 o 
   7   8   7      260.91      311.13     29.27 o 
   8   8   7      288.86      269.73     29.10 o 
   9   8   7      245.99      259.74     29.06 o 
  10   8   7      368.63      366.46     33.34 o 
  11   8   7       42.05       36.16     18.46 o 
  12   8   7      102.52       93.71     23.03 o 
  13   8   7       98.64      104.95     23.36 o 
  14   8   7        3.06      -13.59     16.23 o 
  15   8   7        5.83        9.29     19.38 o 
  16   8   7       59.34       60.59     25.09 o 
  17   8   7       28.01       55.99     25.14 o 
  18   8   7       11.71       11.06     22.27 o 
  19   8   7       18.10       50.72     26.64 o 
  20   8   7       44.32       40.10     26.47 o 
  21   8   7       16.61       21.19     26.97 o 
  22   8   7        6.36       14.16     26.84 o 
 -25   9   7       76.74      126.78     32.32 o 
 -24   9   7       48.42       54.39     26.00 o 
 -23   9   7      257.38      335.44     41.63 o 
 -22   9   7      204.46      243.63     35.75 o 
 -21   9   7        6.30       -8.05     17.93 o 
 -20   9   7       25.39       24.97     20.98 o 
 -19   9   7        1.22       23.56     19.07 o 
 -18   9   7        0.03       -4.65     15.30 o 
 -17   9   7       55.65       62.11     19.48 o 
 -16   9   7        1.98        9.12     15.95 o 
 -15   9   7      208.83      238.52     27.99 o 
 -14   9   7       69.09       63.72     18.63 o 
 -13   9   7        5.11        5.96     15.30 o 
 -12   9   7      322.30      317.47     29.35 o 
 -11   9   7        1.93       -0.48     13.78 o 
 -10   9   7      700.20      728.47     38.05 o 
  -9   9   7       70.09       72.91     18.41 o 
  -8   9   7       12.31        0.06     13.94 o 
  -7   9   7      989.58      847.49     36.95 o 
  -6   9   7      128.75      133.76     20.72 o 
  -5   9   7       71.81       86.99     17.73 o 
  -4   9   7      334.66      341.18     24.15 o 
  -3   9   7      505.78      497.96     30.13 o 
  -2   9   7      140.73      197.92     22.50 o 
  -1   9   7       54.38       53.54     15.95 o 
   0   9   7        5.18       12.92     13.17 o 
   1   9   7      848.04      849.03     35.93 o 
   2   9   7       16.43        1.20     13.00 o 
   3   9   7      294.04      305.30     26.11 o 
   4   9   7       47.88       57.14     19.37 o 
   5   9   7      161.66      183.94     30.34 o 
   6   9   7      348.53      350.71     37.94 o 
   7   9   7      197.02      176.49     30.35 o 
   8   9   7       10.06       13.22     20.24 o 
   9   9   7      507.90      474.47     43.23 o 
  10   9   7        0.35       -0.67     19.44 o 
  11   9   7      485.59      411.73     43.26 o 
  12   9   7        2.04        4.14     19.92 o 
  13   9   7        1.64       -4.67     16.82 o 
  14   9   7       87.76       94.06     24.81 o 
  15   9   7       28.87        5.49     18.26 o 
  16   9   7       28.40       30.74     23.41 o 
  17   9   7       94.57      120.13     30.63 o 
  18   9   7        0.04      -10.12     21.69 o 
  19   9   7        5.53        6.59     25.00 o 
  20   9   7        0.21       -9.90     23.83 o 
 -23  10   7      177.73      218.01     37.06 o 
 -22  10   7       12.87       34.16     25.08 o 
 -21  10   7       62.27       67.95     26.63 o 
 -20  10   7        0.01       17.03     21.71 o 
 -19  10   7       54.90       60.48     23.47 o 
 -18  10   7        3.87        5.52     19.94 o 
 -17  10   7        1.90       -5.05     16.74 o 
 -16  10   7        3.60      -10.32     15.10 o 
 -15  10   7       42.77       46.35     18.69 o 
 -14  10   7       14.17        2.68     15.45 o 
 -13  10   7      155.01      154.75     24.71 o 
 -12  10   7       95.51       68.69     19.90 o 
 -11  10   7      267.27      261.19     28.24 o 
 -10  10   7        2.19       -4.04     14.42 o 
  -9  10   7      143.21      134.85     25.36 o 
  -8  10   7      265.81      244.50     30.35 o 
  -7  10   7      123.62      118.93     24.14 o 
  -6  10   7      661.48      634.24     46.91 o 
  -5  10   7      193.64      253.85     29.89 o 
  -4  10   7       12.59        4.52     15.07 o 
  -3  10   7       23.94        2.99     16.51 o 
  -2  10   7      444.48      439.48     31.28 o 
  -1  10   7      132.56      139.71     21.96 o 
   0  10   7       35.70       42.31     16.43 o 
   1  10   7       57.63       57.70     18.22 o 
   2  10   7       97.34      110.68     20.35 o 
   3  10   7      570.53      504.92     37.92 o 
   4  10   7        7.11      -15.60     15.60 o 
   5  10   7       20.66       30.83     22.07 o 
   6  10   7       22.29       15.80     21.27 o 
   7  10   7       22.05       18.87     20.95 o 
   8  10   7       77.18       74.10     25.67 o 
   9  10   7       11.97       19.34     21.29 o 
  10  10   7      443.94      429.31     45.28 o 
  11  10   7        4.07       -0.93     20.28 o 
  12  10   7        7.13       -1.78     20.25 o 
  13  10   7        0.92        1.66     20.69 o 
  14  10   7        9.20       16.16     23.55 o 
  15  10   7       26.43       14.98     22.34 o 
  16  10   7        2.86       -9.66     25.29 o 
  17  10   7        9.07       20.53     30.93 o 
  18  10   7        0.32       10.11     30.16 o 
  19  10   7       23.02       33.23     32.54 o 
 -22  11   7        0.14      -33.40     36.62 o 
 -21  11   7        2.24      -12.10     23.03 o 
 -20  11   7        0.01        6.55     23.60 o 
 -19  11   7        0.45       -8.09     20.83 o 
 -18  11   7        0.49       15.56     24.83 o 
 -17  11   7       17.95        9.02     23.02 o 
 -16  11   7        0.71       -3.12     18.54 o 
 -15  11   7        3.58        8.76     17.83 o 
 -14  11   7      128.30      121.43     26.53 o 
 -13  11   7      145.57      168.30     28.76 o 
 -12  11   7        1.59        1.14     16.51 o 
 -11  11   7        0.77       -1.93     16.56 o 
 -10  11   7        3.03       30.04     18.92 o 
  -9  11   7        0.40       13.53     17.11 o 
  -8  11   7        1.47       -2.37     17.32 o 
  -7  11   7       29.07       36.44     19.93 o 
  -6  11   7      174.54      167.09     31.11 o 
  -5  11   7      160.12      129.56     25.28 o 
  -4  11   7       30.48       54.78     20.94 o 
  -3  11   7       33.30       27.94     18.72 o 
  -2  11   7        3.67        9.08     16.67 o 
  -1  11   7       29.58       42.78     19.50 o 
   0  11   7        1.07       -7.12     14.43 o 
   1  11   7        3.11        1.76     17.31 o 
   2  11   7       79.41       87.32     23.36 o 
   3  11   7      236.99      274.44     32.08 o 
   4  11   7       78.23       75.72     26.78 o 
   5  11   7      115.02       94.30     28.10 o 
   6  11   7       78.85      100.42     29.19 o 
   7  11   7      130.44      151.17     32.49 o 
   8  11   7        5.55       11.49     22.07 o 
   9  11   7       19.48       28.59     23.03 o 
  10  11   7       38.57       32.40     23.34 o 
  11  11   7       29.03       33.65     25.08 o 
  12  11   7        1.46       20.67     24.61 o 
  13  11   7        5.31       -8.43     23.76 o 
  14  11   7        3.55       10.49     24.03 o 
  15  11   7       55.27       48.65     29.55 o 
  16  11   7        6.46       -2.48     31.31 o 
  17  11   7       20.64       14.13     32.64 o 
 -19  12   7       24.01       12.29     28.77 o 
 -18  12   7       21.73       37.37     30.93 o 
 -17  12   7        0.41       -9.16     24.91 o 
 -16  12   7       21.20       13.85     21.25 o 
 -15  12   7        0.24       -3.69     19.24 o 
 -14  12   7       32.46       30.52     21.49 o 
 -13  12   7        3.31       18.81     20.14 o 
 -12  12   7       14.28       34.87     20.84 o 
 -11  12   7        4.65       16.46     19.38 o 
 -10  12   7        7.77       12.51     18.26 o 
  -9  12   7       49.47       61.18     23.03 o 
  -8  12   7       12.91       14.48     19.19 o 
  -7  12   7        2.55       -1.46     20.39 o 
  -6  12   7        1.65       -4.88     15.68 o 
  -5  12   7        0.13       14.92     17.31 o 
  -4  12   7       45.44       44.94     21.04 o 
  -3  12   7       34.83       54.53     21.03 o 
  -2  12   7       65.11       90.72     23.38 o 
  -1  12   7       31.21       51.66     24.60 o 
   0  12   7      155.58      188.58     33.91 o 
   1  12   7        2.72       -4.64     20.33 o 
   2  12   7       13.17       33.36     20.43 o 
   3  12   7        0.50       16.43     23.14 o 
   4  12   7        2.62        3.31     21.46 o 
   5  12   7       26.56       32.91     23.49 o 
   6  12   7        0.08        0.85     20.91 o 
   7  12   7       20.14       38.12     25.72 o 
   8  12   7        0.01        2.43     22.74 o 
   9  12   7      140.34      141.70     35.21 o 
  10  12   7        9.74       35.28     25.84 o 
  11  12   7        7.96        3.55     25.92 o 
  12  12   7        0.91        9.98     27.10 o 
  13  12   7        0.41        0.43     28.08 o 
  14  12   7       49.20       55.29     30.99 o 
  15  12   7        2.83       -7.15     43.23 o 
 -16  13   7        3.06       20.71     30.66 o 
 -15  13   7      109.84      211.02     36.00 o 
 -14  13   7       17.52        7.43     23.10 o 
 -13  13   7       18.82       39.96     24.38 o 
 -12  13   7        0.09       29.47     21.43 o 
 -11  13   7       43.34       26.98     22.40 o 
 -10  13   7        0.31      -18.33     18.33 o 
  -9  13   7       16.36        2.67     19.61 o 
  -8  13   7        0.05       30.88     25.75 o 
  -7  13   7        1.46        3.63     18.73 o 
  -6  13   7        6.18       26.41     19.97 o 
  -5  13   7        7.94       -1.25     16.78 o 
  -4  13   7        0.44       -4.65     17.63 o 
  -3  13   7        0.35        2.53     25.75 o 
  -2  13   7       81.96      102.10     29.61 o 
  -1  13   7        8.31        1.14     21.91 o 
   0  13   7       10.95       11.52     23.11 o 
   1  13   7       45.47       82.11     28.97 o 
   2  13   7        1.68       -5.58     28.15 o 
   3  13   7       17.22       33.64     31.79 o 
   4  13   7       11.22       39.83     25.85 o 
   5  13   7        3.82       25.30     25.58 o 
   6  13   7        3.74       11.04     25.88 o 
   7  13   7        0.73       14.56     24.95 o 
   8  13   7       49.86       69.18     30.84 o 
   9  13   7       25.43       33.20     30.81 o 
  10  13   7        8.08      -11.20     25.99 o 
  11  13   7       52.50       85.04     35.17 o 
  12  13   7       33.79       24.12     31.95 o 
 -12  14   7       16.64       50.69     27.98 o 
 -11  14   7       25.90       61.56     27.86 o 
 -10  14   7       18.52       55.70     31.72 o 
  -9  14   7       15.18       25.01     22.65 o 
  -8  14   7       10.06       31.39     23.49 o 
  -7  14   7        8.03       21.65     22.63 o 
  -6  14   7       43.66       90.34     28.04 o 
  -5  14   7        6.72       14.19     24.75 o 
  -4  14   7       21.36        3.83     25.28 o 
  -3  14   7        4.23        9.95     25.71 o 
  -2  14   7       19.57        6.09     25.49 o 
  -1  14   7        2.78       30.14     26.66 o 
   0  14   7        0.37       14.56     24.79 o 
   1  14   7       24.23       10.85     24.82 o 
   2  14   7       29.69       83.76     39.13 o 
   3  14   7       12.51       21.47     35.08 o 
   4  14   7       16.91       -0.21     33.94 o 
   5  14   7       39.68       56.49     37.43 o 
   6  14   7       27.52       33.33     31.20 o 
   7  14   7       19.19       39.38     31.45 o 
   8  14   7        2.56       18.79     32.45 o 
 -31   0   8       58.05       43.44     56.96 o 
 -30   0   8       66.65       49.20     50.06 o 
 -29   0   8        1.75      -12.50     27.23 o 
 -28   0   8        0.63      -11.81     27.02 o 
 -27   0   8       27.73       31.65     45.74 o 
 -26   0   8      210.00      179.91     44.43 o 
 -25   0   8       41.45       17.65     26.07 o 
 -24   0   8        0.46      -10.57     19.08 o 
 -23   0   8      248.22      236.79     36.95 o 
 -22   0   8     3135.15     3003.94    100.45 o 
 -21   0   8     1715.64     1642.11     68.06 o 
 -20   0   8       14.25       15.24     16.63 o 
 -19   0   8     1084.65     1013.17     50.87 o 
 -18   0   8     1530.94     1354.77     46.34 o 
 -17   0   8       32.89       22.23     12.08 o 
 -16   0   8        1.77        9.30     10.41 o 
 -15   0   8      218.40      178.90     19.73 o 
 -14   0   8       43.61       71.09     14.25 o 
 -13   0   8       69.07       49.79     12.18 o 
 -12   0   8     2126.92     1771.04     43.04 o 
 -11   0   8      421.39      474.86     23.35 o 
 -10   0   8    26682.57    30596.36    530.19 o 
  -9   0   8     7363.89     8178.75    115.79 o 
  -8   0   8      727.59      698.54     23.05 o 
  -7   0   8        5.83       22.63      9.62 o 
  -6   0   8    32781.60    34692.17    199.69 o 
  -5   0   8     1503.02     1679.87     44.64 o 
  -4   0   8       80.04      146.59     17.78 o 
  -3   0   8     3080.23     3040.80     57.99 o 
  -2   0   8       57.93       60.82      8.79 o 
  -1   0   8     4915.80     4816.78    118.39 o 
   0   0   8        0.30        8.33      7.21 o 
   1   0   8      110.69      128.14     12.94 o 
   2   0   8    24249.39    25648.01    392.46 o 
   3   0   8     2201.20     2332.20     42.30 o 
   4   0   8     4308.10     4507.40     92.48 o 
   5   0   8    14739.43    16520.58    300.35 o 
   6   0   8     2953.99     3650.71     63.04 o 
   7   0   8      155.82      202.73     15.57 o 
   8   0   8        0.29        9.32     13.53 o 
   9   0   8      300.49      333.97     31.39 o 
  10   0   8      802.94      770.15     43.21 o 
  11   0   8     1330.05     1328.48     55.52 o 
  12   0   8       24.65       21.80     17.85 o 
  13   0   8     2189.67     2076.75     72.66 o 
  14   0   8     1547.15     1474.94     77.42 o 
  15   0   8      207.52      214.27     34.30 o 
  16   0   8     1224.15     1126.78     60.85 o 
  17   0   8      520.05      606.19     52.19 o 
  18   0   8      620.57      577.21     52.47 o 
  19   0   8       47.72       90.55     39.03 o 
  20   0   8        5.25      -11.73     27.85 o 
  21   0   8      314.78      352.99     63.91 o 
  22   0   8      243.49      351.47     66.79 o 
  23   0   8       55.54       61.07     42.72 o 
  24   0   8      205.03      194.83     56.44 o 
  25   0   8       44.34       45.96     46.53 o 
  26   0   8       24.92      -11.36     40.11 o 
 -31   1   8        6.37       -5.08     35.26 o 
 -30   1   8        4.18       11.39     32.45 o 
 -29   1   8       50.20       52.71     30.34 o 
 -28   1   8       19.58       46.64     27.07 o 
 -27   1   8        4.65        6.13     18.95 o 
 -26   1   8       74.04      100.40     28.62 o 
 -25   1   8       86.13       74.69     20.17 o 
 -24   1   8       30.62       49.43     16.43 o 
 -23   1   8       85.56       77.47     18.05 o 
 -22   1   8      197.98      201.49     23.58 o 
 -21   1   8       91.42       93.55     17.92 o 
 -20   1   8      746.45      711.06     29.54 o 
 -19   1   8      520.90      545.17     28.50 o 
 -18   1   8      130.35      158.95     18.57 o 
 -17   1   8      365.00      392.28     21.37 o 
 -16   1   8      165.28      159.36     14.03 o 
 -15   1   8      834.33      773.51     23.34 o 
 -14   1   8     5781.65     5719.89     57.67 o 
 -13   1   8      163.85      170.24     12.83 o 
 -12   1   8       25.78       22.90      6.86 o 
 -11   1   8     2137.34     2418.89     34.05 o 
 -10   1   8     1563.64     1577.32     28.11 o 
  -9   1   8     3122.61     3153.26     35.43 o 
  -8   1   8     3004.40     3273.30     38.86 o 
  -7   1   8     2860.99     2780.80     34.43 o 
  -6   1   8     2602.92     2919.46     35.67 o 
  -5   1   8      100.02      100.35      8.45 o 
  -4   1   8     1515.67     1623.57     24.42 o 
  -3   1   8      656.89      689.96     17.16 o 
  -2   1   8        7.37       10.87      4.94 o 
  -1   1   8      179.55      198.34     10.13 o 
   0   1   8       45.53       65.40      7.58 o 
   1   1   8     9705.16     9520.37    110.48 o 
   2   1   8       31.76       43.21      7.24 o 
   3   1   8        0.63        0.49      5.11 o 
   4   1   8      126.78      123.04      9.59 o 
   5   1   8      421.09      411.94     13.99 o 
   6   1   8     2802.32     2996.15     41.79 o 
   7   1   8      244.81      270.95     16.12 o 
   8   1   8      246.62      230.97     15.60 o 
   9   1   8       79.82       78.38     13.95 o 
  10   1   8       62.09       45.84     12.99 o 
  11   1   8      833.46      772.11     31.67 o 
  12   1   8       12.77       26.44     12.98 o 
  13   1   8      524.23      493.87     30.21 o 
  14   1   8       16.29       11.95     13.53 o 
  15   1   8      307.56      304.26     27.14 o 
  16   1   8      102.80      111.40     20.27 o 
  17   1   8        1.02        4.02     13.92 o 
  18   1   8       22.18        3.89     17.02 o 
  19   1   8        1.03       -1.07     16.18 o 
  20   1   8      106.18      145.71     27.50 o 
  21   1   8       20.44        8.35     21.54 o 
  22   1   8        0.92       -6.13     21.71 o 
  23   1   8        8.87       15.96     25.45 o 
  24   1   8       38.80       23.87     27.61 o 
  25   1   8       41.73       25.64     30.87 o 
  26   1   8       51.34       39.33     33.14 o 
 -31   2   8       85.52       79.98     65.02 o 
 -30   2   8        4.10        2.88     30.14 o 
 -29   2   8        3.42        5.72     24.92 o 
 -28   2   8        8.47       18.68     24.92 o 
 -27   2   8        9.28        5.67     19.68 o 
 -26   2   8       13.72        0.65     15.95 o 
 -25   2   8        4.43       -9.10     17.04 o 
 -24   2   8       26.22       43.97     18.42 o 
 -23   2   8       21.41       22.97     14.28 o 
 -22   2   8       83.08       83.89     17.77 o 
 -21   2   8       53.33       55.03     14.25 o 
 -20   2   8        0.05        1.61     10.15 o 
 -19   2   8      461.39      476.15     26.14 o 
 -18   2   8      332.98      345.20     22.67 o 
 -17   2   8     1276.20     1134.56     33.36 o 
 -16   2   8       70.24       73.68     12.51 o 
 -15   2   8      261.07      255.46     15.95 o 
 -14   2   8       59.22       40.37      8.65 o 
 -13   2   8      810.48      746.58     22.83 o 
 -12   2   8      230.35      226.59     13.81 o 
 -11   2   8     9378.31    10012.58    116.99 o 
 -10   2   8     8466.36     9093.08     69.14 o 
  -9   2   8     6400.49     7124.85     64.66 o 
  -8   2   8     2827.37     2895.71     38.81 o 
  -7   2   8      135.12      148.73     10.06 o 
  -6   2   8      518.16      591.38     15.90 o 
  -5   2   8    14111.17    14988.38     94.16 o 
  -4   2   8     4023.28     4330.29     48.33 o 
  -3   2   8       45.65       31.02      6.49 o 
  -2   2   8      130.00      131.36      9.40 o 
  -1   2   8       69.79       72.67      7.91 o 
   0   2   8     4210.11     4263.46     43.01 o 
   1   2   8       79.35       72.92      8.23 o 
   2   2   8       40.75       32.74      6.89 o 
   3   2   8      377.70      399.57     14.68 o 
   4   2   8       35.99       41.86      7.31 o 
   5   2   8    13266.92    13986.34    119.98 o 
   6   2   8      763.46      675.71     22.51 o 
   7   2   8     1511.81     1360.92     31.41 o 
   8   2   8      829.58      769.39     25.30 o 
   9   2   8       18.94        9.74      8.85 o 
  10   2   8       12.58        4.99     10.44 o 
  11   2   8      246.26      187.85     19.99 o 
  12   2   8       30.01       30.33     13.54 o 
  13   2   8        6.07        2.67     12.08 o 
  14   2   8      345.20      342.88     27.83 o 
  15   2   8        8.24       27.76     14.64 o 
  16   2   8        0.00       -3.03     15.59 o 
  17   2   8      304.02      349.92     34.57 o 
  18   2   8       37.14       38.50     19.55 o 
  19   2   8       19.12       -0.18     17.41 o 
  20   2   8      170.10      178.18     29.35 o 
  21   2   8        1.47        2.44     18.57 o 
  22   2   8      313.28      348.37     45.99 o 
  23   2   8       32.70       68.98     29.42 o 
  24   2   8       24.40       22.12     27.87 o 
  25   2   8      140.42      174.42     41.66 o 
 -30   3   8       31.78       24.45     54.95 o 
 -29   3   8      101.24      192.47     68.76 o 
 -28   3   8      150.33      232.77     43.34 o 
 -27   3   8        1.70       -2.72     22.98 o 
 -26   3   8      288.08      365.81     40.99 o 
 -25   3   8       17.11        8.96     16.26 o 
 -24   3   8       96.98      112.75     22.80 o 
 -23   3   8        2.85       11.89     12.43 o 
 -22   3   8        3.06        7.78     11.83 o 
 -21   3   8      742.79      735.65     32.06 o 
 -20   3   8       57.87       48.37     13.89 o 
 -19   3   8       76.63       75.58     14.80 o 
 -18   3   8        1.38        0.65      9.69 o 
 -17   3   8     1147.51     1151.06     34.29 o 
 -16   3   8      305.99      284.51     20.32 o 
 -15   3   8        5.68        4.57      8.24 o 
 -14   3   8      312.23      354.79     20.27 o 
 -13   3   8      852.71      814.04     22.72 o 
 -12   3   8        9.38        4.29      6.36 o 
 -11   3   8      469.88      500.07     18.82 o 
 -10   3   8       90.94      150.06     11.51 o 
  -9   3   8     2983.59     2897.22     36.85 o 
  -8   3   8     1395.49     1396.01     25.74 o 
  -7   3   8     9086.92     9684.87    106.92 o 
  -6   3   8      153.68      178.95     11.45 o 
  -5   3   8     1055.28     1079.58     22.26 o 
  -4   3   8       96.35      100.93      9.49 o 
  -3   3   8       73.93       73.37      8.76 o 
  -2   3   8     9148.53     9132.16     61.56 o 
  -1   3   8      356.32      381.11     14.89 o 
   0   3   8      290.31      310.94     13.96 o 
   1   3   8     3251.86     3284.44     38.40 o 
   2   3   8      232.92      237.21     13.08 o 
   3   3   8      572.73      586.41     18.12 o 
   4   3   8      157.22      134.06     10.93 o 
   5   3   8     1374.01     1452.92     30.50 o 
   6   3   8      297.36      321.58     18.58 o 
   7   3   8        6.57       17.12      9.24 o 
   8   3   8      921.86      933.94     28.69 o 
   9   3   8       10.99        4.60      9.18 o 
  10   3   8        6.31        0.00      9.36 o 
  11   3   8       16.37       25.99     12.86 o 
  12   3   8      109.12      109.92     18.08 o 
  13   3   8       11.24       17.53     13.54 o 
  14   3   8      467.85      443.56     34.90 o 
  15   3   8      266.29      239.29     29.69 o 
  16   3   8       16.16       15.22     17.74 o 
  17   3   8       84.53       75.69     21.61 o 
  18   3   8      129.91      145.56     26.22 o 
  19   3   8       11.05        8.43     18.02 o 
  20   3   8       16.37       18.91     19.36 o 
  21   3   8       29.35       50.34     23.01 o 
  22   3   8        1.76        3.61     20.80 o 
  23   3   8        4.24       14.87     21.32 o 
  24   3   8       64.94       44.18     30.04 o 
  25   3   8        8.25        0.37     27.91 o 
 -30   4   8        2.91      -18.70     50.06 o 
 -29   4   8       22.57      117.96     60.13 o 
 -28   4   8       75.31       56.00     30.17 o 
 -27   4   8       38.82       49.58     28.34 o 
 -26   4   8       27.13       28.77     21.36 o 
 -25   4   8        0.38        5.40     15.71 o 
 -24   4   8       71.37       96.96     22.70 o 
 -23   4   8        1.62        5.34     15.78 o 
 -22   4   8        4.16        2.07     13.01 o 
 -21   4   8      199.65      201.01     23.86 o 
 -20   4   8       30.15       14.88     13.75 o 
 -19   4   8     2345.50     2290.28     53.77 o 
 -18   4   8      121.16      113.48     16.59 o 
 -17   4   8       30.72       16.93     10.64 o 
 -16   4   8     1317.05     1243.78     35.42 o 
 -15   4   8       86.97       94.54     14.27 o 
 -14   4   8       24.99       20.50      9.70 o 
 -13   4   8       38.94       37.41     10.10 o 
 -12   4   8       32.18       26.55      9.21 o 
 -11   4   8      429.37      457.40     18.03 o 
 -10   4   8      127.32      121.45     11.81 o 
  -9   4   8      349.51      347.72     15.68 o 
  -8   4   8      648.28      672.42     19.60 o 
  -7   4   8      121.86      142.08     11.44 o 
  -6   4   8     2164.70     2460.30     36.14 o 
  -5   4   8       81.04       91.82     10.04 o 
  -4   4   8     1113.15     1282.60     28.92 o 
  -3   4   8     6567.89     7113.61     77.15 o 
  -2   4   8      602.75      659.45     19.27 o 
  -1   4   8     2756.65     2652.05     36.06 o 
   0   4   8       19.96       38.20      8.23 o 
   1   4   8       89.70       90.52     10.34 o 
   2   4   8     2080.87     2128.58     33.61 o 
   3   4   8       10.03        6.04      6.64 o 
   4   4   8       83.36       70.86      9.98 o 
   5   4   8        6.81        8.85      7.42 o 
   6   4   8      892.58      920.62     28.13 o 
   7   4   8      354.75      458.00     22.32 o 
   8   4   8      240.83      233.05     18.24 o 
   9   4   8      106.93       67.29     13.10 o 
  10   4   8       97.47      103.74     16.48 o 
  11   4   8       39.12       49.13     13.28 o 
  12   4   8        5.90        6.37     13.01 o 
  13   4   8      497.55      501.39     35.86 o 
  14   4   8       39.26       29.60     17.93 o 
  15   4   8        3.54       10.39     16.97 o 
  16   4   8      644.84      668.08     43.43 o 
  17   4   8        9.54       10.55     17.73 o 
  18   4   8        8.21      -15.79     15.79 o 
  19   4   8        1.68      -12.93     16.42 o 
  20   4   8        2.27        1.58     17.71 o 
  21   4   8        0.51       -1.65     19.48 o 
  22   4   8       26.83       47.87     24.24 o 
  23   4   8        6.70        6.28     21.28 o 
  24   4   8       24.97       52.13     27.21 o 
  25   4   8        0.01       -2.90     40.54 o 
 -29   5   8      137.41      179.81     69.62 o 
 -28   5   8        1.28        6.36     32.23 o 
 -27   5   8       18.19       37.41     24.93 o 
 -26   5   8        8.22       -1.26     17.85 o 
 -25   5   8        0.00        1.17     17.66 o 
 -24   5   8       65.20       78.89     22.57 o 
 -23   5   8       15.05       36.76     18.86 o 
 -22   5   8       35.27       31.45     18.39 o 
 -21   5   8       83.46       86.34     18.82 o 
 -20   5   8      182.37      177.41     23.10 o 
 -19   5   8       16.74       18.15     14.23 o 
 -18   5   8       24.86        9.88     13.66 o 
 -17   5   8     4031.09     3994.90     72.27 o 
 -16   5   8       28.69       23.55     13.35 o 
 -15   5   8      322.54      323.65     25.39 o 
 -14   5   8      117.44      103.48     17.22 o 
 -13   5   8      516.27      489.78     27.71 o 
 -12   5   8     2199.38     2145.00     48.00 o 
 -11   5   8     3637.23     3654.70     58.78 o 
 -10   5   8      813.68      762.24     24.81 o 
  -9   5   8     1596.08     1643.03     30.24 o 
  -8   5   8     1043.59     1126.38     25.29 o 
  -7   5   8     2047.85     2045.46     32.92 o 
  -6   5   8     3104.39     3095.24     58.86 o 
  -5   5   8      768.33      793.44     21.80 o 
  -4   5   8     1452.87     1637.28     29.89 o 
  -3   5   8        5.38       17.41      7.72 o 
  -2   5   8     2552.06     2703.40     38.18 o 
  -1   5   8       39.29       66.83      9.97 o 
   0   5   8        8.81       14.99      7.78 o 
   1   5   8     5686.07     5837.60     57.01 o 
   2   5   8      928.24      910.58     24.69 o 
   3   5   8      143.55      131.28     12.69 o 
   4   5   8      279.54      299.14     16.93 o 
   5   5   8        4.14       -1.73      7.64 o 
   6   5   8      855.94      870.87     28.59 o 
   7   5   8      454.71      442.55     23.56 o 
   8   5   8      180.96      163.27     17.35 o 
   9   5   8     2102.69     2003.02     46.57 o 
  10   5   8      768.14      780.47     30.21 o 
  11   5   8      488.91      425.01     31.31 o 
  12   5   8      184.38      206.38     23.69 o 
  13   5   8      660.49      604.95     38.93 o 
  14   5   8       95.05       93.01     21.70 o 
  15   5   8        5.87       17.67     16.89 o 
  16   5   8      160.53      190.35     28.63 o 
  17   5   8       61.68       58.02     21.36 o 
  18   5   8        0.10        5.67     17.85 o 
  19   5   8       54.68       42.12     20.25 o 
  20   5   8        0.33       19.76     19.19 o 
  21   5   8        9.32       -2.84     17.98 o 
  22   5   8       58.15      100.09     31.24 o 
  23   5   8       14.50       30.14     26.02 o 
  24   5   8        0.69      -14.58     24.09 o 
 -28   6   8       67.28       99.98     45.09 o 
 -27   6   8        2.22        9.54     24.35 o 
 -26   6   8        0.19        9.58     20.14 o 
 -25   6   8        0.00      -11.99     18.30 o 
 -24   6   8        6.22        5.37     17.40 o 
 -23   6   8        3.98       18.53     19.17 o 
 -22   6   8        8.60        5.73     17.46 o 
 -21   6   8      274.14      308.27     29.59 o 
 -20   6   8      831.35      819.37     39.42 o 
 -19   6   8      133.59      125.19     21.08 o 
 -18   6   8      221.34      267.70     27.05 o 
 -17   6   8       12.63       -0.27     13.39 o 
 -16   6   8      522.39      485.61     31.51 o 
 -15   6   8      109.02      105.20     18.54 o 
 -14   6   8       25.32       10.00     12.55 o 
 -13   6   8       10.48        3.10     12.29 o 
 -12   6   8      801.08      763.72     32.38 o 
 -11   6   8        0.80        5.81     11.45 o 
 -10   6   8        9.03        9.32     11.27 o 
  -9   6   8      104.76       95.26     15.81 o 
  -8   6   8     1329.75     1241.09     34.22 o 
  -7   6   8      838.84      841.95     26.99 o 
  -6   6   8       65.63       65.93     12.32 o 
  -5   6   8        1.59       11.85      9.37 o 
  -4   6   8      306.38      318.11     19.53 o 
  -3   6   8      189.44      254.73     15.79 o 
  -2   6   8     2333.00     2287.56     37.19 o 
  -1   6   8      389.32      343.75     18.02 o 
   0   6   8      225.86      189.39     15.02 o 
   1   6   8       59.12       52.55     10.48 o 
   2   6   8       74.54      106.95     13.02 o 
   3   6   8       53.27       61.07     11.49 o 
   4   6   8        4.95       -0.67      8.59 o 
   5   6   8      492.64      513.50     22.28 o 
   6   6   8        0.00        1.79      9.87 o 
   7   6   8      112.57       94.09     15.18 o 
   8   6   8      831.30      834.44     30.83 o 
   9   6   8       18.16       15.48     13.40 o 
  10   6   8      175.28      181.51     21.92 o 
  11   6   8        0.10        8.34     14.03 o 
  12   6   8     1208.54     1158.02     52.04 o 
  13   6   8      183.53      141.42     24.99 o 
  14   6   8      161.12      132.25     24.45 o 
  15   6   8       77.57       75.11     21.73 o 
  16   6   8       83.24       71.03     21.47 o 
  17   6   8       50.05       53.81     22.67 o 
  18   6   8       89.08      149.76     31.30 o 
  19   6   8       21.28       24.52     22.48 o 
  20   6   8      125.24      158.04     33.96 o 
  21   6   8        7.73       22.02     23.99 o 
  22   6   8        2.25       26.25     25.29 o 
  23   6   8        7.11       18.82     27.40 o 
 -27   7   8       39.05       89.34     30.76 o 
 -26   7   8        0.01        2.02     20.87 o 
 -25   7   8      101.48      112.99     28.00 o 
 -24   7   8        0.44       12.26     19.85 o 
 -23   7   8        8.04        9.38     17.69 o 
 -22   7   8       10.71       32.67     19.73 o 
 -21   7   8        0.58        1.70     16.20 o 
 -20   7   8       29.69       34.99     16.37 o 
 -19   7   8        2.31       11.08     14.94 o 
 -18   7   8       26.20       26.49     15.52 o 
 -17   7   8      160.97      155.39     22.50 o 
 -16   7   8       94.40       98.30     19.74 o 
 -15   7   8      857.22      782.20     37.06 o 
 -14   7   8      153.69      167.13     22.68 o 
 -13   7   8      178.84      174.94     22.23 o 
 -12   7   8     5430.66     5257.77     98.94 o 
 -11   7   8      196.14      187.67     21.77 o 
 -10   7   8      282.78      301.68     24.96 o 
  -9   7   8     1574.08     1532.98     43.97 o 
  -8   7   8     1257.68     1272.30     43.30 o 
  -7   7   8      443.63      415.82     22.74 o 
  -6   7   8      489.67      453.85     23.53 o 
  -5   7   8        6.41        9.47     10.01 o 
  -4   7   8     1840.25     1868.00     41.02 o 
  -3   7   8       23.61       32.89     11.79 o 
  -2   7   8      126.54      120.84     15.17 o 
  -1   7   8      475.60      497.71     24.16 o 
   0   7   8      169.91      172.32     17.42 o 
   1   7   8      571.91      544.36     24.72 o 
   2   7   8      163.72      186.67     16.47 o 
   3   7   8     1363.41     1367.30     38.19 o 
   4   7   8      147.85      151.22     15.64 o 
   5   7   8       23.16       26.48     11.72 o 
   6   7   8      294.62      286.95     22.13 o 
   7   7   8        3.31        3.69     11.37 o 
   8   7   8      259.77      261.58     28.41 o 
   9   7   8        4.54       11.11     13.71 o 
  10   7   8      362.36      317.60     27.73 o 
  11   7   8      179.36      163.76     25.97 o 
  12   7   8      124.69      128.14     24.17 o 
  13   7   8       26.76       41.40     19.19 o 
  14   7   8       14.37       12.02     17.43 o 
  15   7   8       25.41       14.48     19.54 o 
  16   7   8       18.41        7.67     19.56 o 
  17   7   8        0.22       -7.09     18.53 o 
  18   7   8        3.32       20.97     23.69 o 
  19   7   8        7.01       -9.01     20.91 o 
  20   7   8        2.21       31.82     25.06 o 
  21   7   8       86.55      112.24     32.66 o 
  22   7   8        2.68       -4.92     26.19 o 
 -26   8   8        2.81       -0.01     26.07 o 
 -25   8   8       37.75       66.36     25.92 o 
 -24   8   8       32.75       20.70     21.77 o 
 -23   8   8       23.56       -0.52     19.34 o 
 -22   8   8        0.30       11.16     19.24 o 
 -21   8   8       13.80       21.85     19.26 o 
 -20   8   8        5.76       27.93     18.64 o 
 -19   8   8        7.50        9.12     15.60 o 
 -18   8   8      250.89      293.28     29.55 o 
 -17   8   8       25.10       47.35     17.77 o 
 -16   8   8      161.76      202.01     25.52 o 
 -15   8   8      477.59      491.41     34.98 o 
 -14   8   8      106.65      130.07     21.56 o 
 -13   8   8     2023.10     1995.26     55.72 o 
 -12   8   8       72.38       75.72     18.20 o 
 -11   8   8      765.38      727.88     35.07 o 
 -10   8   8      325.40      274.73     26.07 o 
  -9   8   8       26.48       43.37     15.44 o 
  -8   8   8       42.69       32.38     15.02 o 
  -7   8   8        1.13        2.08     11.74 o 
  -6   8   8       56.08       67.67     16.23 o 
  -5   8   8      199.36      177.90     18.74 o 
  -4   8   8       17.10       15.25     10.94 o 
  -3   8   8       52.01       26.98     12.03 o 
  -2   8   8       93.55       88.20     15.07 o 
  -1   8   8      162.21      151.39     17.97 o 
   0   8   8      800.69      742.92     31.35 o 
   1   8   8      106.82      104.45     16.05 o 
   2   8   8     2521.18     2455.20     53.15 o 
   3   8   8     1477.47     1411.53     41.69 o 
   4   8   8      256.20      222.22     22.69 o 
   5   8   8      685.71      643.66     36.42 o 
   6   8   8       33.91       25.38     18.95 o 
   7   8   8      127.37       77.50     19.72 o 
   8   8   8      466.79      450.60     34.95 o 
   9   8   8      464.93      384.52     33.86 o 
  10   8   8      874.39      869.23     44.48 o 
  11   8   8      243.47      264.71     31.15 o 
  12   8   8       34.99       59.64     20.59 o 
  13   8   8        0.13       -9.36     15.99 o 
  14   8   8        4.85        4.65     19.66 o 
  15   8   8       74.24       88.81     27.08 o 
  16   8   8       25.91       28.05     22.36 o 
  17   8   8       17.91       14.11     22.31 o 
  18   8   8        2.84       -0.22     21.07 o 
  19   8   8        1.24       11.64     24.86 o 
  20   8   8        4.92       -5.09     25.16 o 
  21   8   8       15.28       26.36     27.82 o 
 -25   9   8       14.80       10.30     27.33 o 
 -24   9   8       52.33       21.04     23.98 o 
 -23   9   8        0.04       -8.79     21.14 o 
 -22   9   8       54.75       89.29     26.34 o 
 -21   9   8        4.41       12.75     20.28 o 
 -20   9   8       30.39       45.35     20.74 o 
 -19   9   8       41.07       41.57     18.77 o 
 -18   9   8        0.55        7.86     16.68 o 
 -17   9   8      156.22      177.45     25.63 o 
 -16   9   8       42.42       62.13     19.13 o 
 -15   9   8       12.78       22.78     16.16 o 
 -14   9   8       36.95       24.26     16.57 o 
 -13   9   8      234.59      252.88     27.25 o 
 -12   9   8      271.43      220.09     25.77 o 
 -11   9   8        2.66        8.86     15.37 o 
 -10   9   8      387.48      375.87     30.71 o 
  -9   9   8      186.24      197.21     24.51 o 
  -8   9   8     1761.23     1674.67     50.39 o 
  -7   9   8       22.07       13.75     14.27 o 
  -6   9   8      598.16      589.83     33.48 o 
  -5   9   8       80.22       95.69     18.73 o 
  -4   9   8        2.81        5.58     11.79 o 
  -3   9   8      124.21      140.38     18.19 o 
  -2   9   8       17.78       17.69     13.84 o 
  -1   9   8      149.80      137.96     20.62 o 
   0   9   8       82.91      107.77     19.39 o 
   1   9   8      603.31      560.38     32.86 o 
   2   9   8      216.21      165.25     22.22 o 
   3   9   8      641.86      590.43     32.76 o 
   4   9   8        0.33        3.07     18.41 o 
   5   9   8      220.97      203.30     31.36 o 
   6   9   8        7.54        8.24     19.39 o 
   7   9   8      111.69      115.34     27.64 o 
   8   9   8       81.97       86.00     25.92 o 
   9   9   8       24.87       53.85     23.82 o 
  10   9   8        1.29        8.18     19.00 o 
  11   9   8        0.17      -16.51     18.00 o 
  12   9   8       54.05       20.65     21.34 o 
  13   9   8       19.45       31.49     22.05 o 
  14   9   8       19.87       14.13     19.33 o 
  15   9   8       27.01       39.96     24.00 o 
  16   9   8        0.32        3.31     21.29 o 
  17   9   8       50.08       45.43     26.87 o 
  18   9   8        0.35        0.47     22.83 o 
  19   9   8       25.95       14.43     26.66 o 
  20   9   8        3.54        2.50     26.33 o 
 -23  10   8       27.90       10.09     25.56 o 
 -22  10   8        0.38        9.81     22.59 o 
 -21  10   8       10.92       39.01     24.55 o 
 -20  10   8        0.37       24.25     21.78 o 
 -19  10   8      133.12      136.97     28.78 o 
 -18  10   8       43.91       66.12     21.18 o 
 -17  10   8        2.64        3.48     16.57 o 
 -16  10   8        4.83        0.03     15.69 o 
 -15  10   8        3.04        8.34     15.97 o 
 -14  10   8        0.00      -12.02     13.89 o 
 -13  10   8      112.89      107.14     21.78 o 
 -12  10   8      449.52      459.55     35.56 o 
 -11  10   8       68.52       66.42     19.74 o 
 -10  10   8       23.63       33.60     16.78 o 
  -9  10   8      101.76      120.94     24.19 o 
  -8  10   8        0.54        9.30     19.14 o 
  -7  10   8       27.42       17.14     18.25 o 
  -6  10   8        1.23        0.16     16.02 o 
  -5  10   8      315.24      286.26     31.09 o 
  -4  10   8        7.67       -5.43     15.53 o 
  -3  10   8        0.33       -8.17     15.59 o 
  -2  10   8      739.28      738.42     37.25 o 
  -1  10   8       11.65       10.74     15.14 o 
   0  10   8      434.28      394.52     30.97 o 
   1  10   8      399.86      432.09     31.93 o 
   2  10   8      179.04      187.28     24.70 o 
   3  10   8       38.29       67.73     21.08 o 
   4  10   8      127.92       88.30     26.34 o 
   5  10   8       86.49      104.34     28.10 o 
   6  10   8       61.14       66.90     24.65 o 
   7  10   8      192.19      236.25     35.74 o 
   8  10   8        0.10       -2.52     19.73 o 
   9  10   8        1.06       -6.65     19.53 o 
  10  10   8       76.75       97.05     28.15 o 
  11  10   8       83.22       97.55     29.20 o 
  12  10   8      127.69      151.49     32.68 o 
  13  10   8       48.91       93.26     28.67 o 
  14  10   8       12.87        6.40     22.33 o 
  15  10   8        2.43      -19.21     26.21 o 
  16  10   8        5.72       -1.31     27.83 o 
  17  10   8        0.05      -15.85     27.22 o 
  18  10   8       63.57       99.87     39.81 o 
 -21  11   8       14.14        0.08     24.79 o 
 -20  11   8        0.07       14.65     24.10 o 
 -19  11   8       12.60       18.47     22.83 o 
 -18  11   8       31.62       42.19     24.44 o 
 -17  11   8       11.17       15.31     19.96 o 
 -16  11   8       29.06       36.74     21.50 o 
 -15  11   8       37.51       70.07     24.00 o 
 -14  11   8       29.20       19.88     19.80 o 
 -13  11   8       22.83        4.98     17.33 o 
 -12  11   8        1.83        0.41     17.79 o 
 -11  11   8       44.03       61.74     21.22 o 
 -10  11   8       10.87       20.98     18.96 o 
  -9  11   8       46.34       47.64     22.95 o 
  -8  11   8       51.68       41.63     20.23 o 
  -7  11   8       15.12       36.72     18.53 o 
  -6  11   8       56.54       59.05     20.76 o 
  -5  11   8      344.25      379.12     36.86 o 
  -4  11   8       18.25       21.97     17.01 o 
  -3  11   8        5.20       20.90     17.14 o 
  -2  11   8        1.42       27.94     18.55 o 
  -1  11   8       27.81        5.74     16.46 o 
   0  11   8       24.48       24.16     16.50 o 
   1  11   8       61.32       58.35     20.74 o 
   2  11   8        6.26       17.22     18.83 o 
   3  11   8        0.00        8.18     20.23 o 
   4  11   8        6.72       -5.66     20.78 o 
   5  11   8       20.40       29.08     22.70 o 
   6  11   8        0.93        8.14     21.28 o 
   7  11   8       39.77       43.75     23.73 o 
   8  11   8       40.09       50.93     25.06 o 
   9  11   8        0.76       -2.66     21.04 o 
  10  11   8        5.47       37.06     25.14 o 
  11  11   8       54.56      100.45     30.61 o 
  12  11   8        6.48        9.24     23.95 o 
  13  11   8       14.50       36.44     26.85 o 
  14  11   8       43.18       35.13     29.24 o 
  15  11   8        8.97       43.81     33.11 o 
  16  11   8        2.40      -10.06     31.61 o 
 -19  12   8       42.76       63.52     32.92 o 
 -18  12   8        7.85       10.30     28.05 o 
 -17  12   8       20.57       30.80     28.90 o 
 -16  12   8        5.38        1.17     21.47 o 
 -15  12   8       19.01       10.70     20.27 o 
 -14  12   8       45.64       48.80     23.14 o 
 -13  12   8      136.92      157.99     29.85 o 
 -12  12   8        0.18        9.19     19.60 o 
 -11  12   8        3.35       15.62     18.74 o 
 -10  12   8       13.38       23.76     21.92 o 
  -9  12   8       92.25       95.66     24.44 o 
  -8  12   8      176.26      149.34     27.99 o 
  -7  12   8      106.62      142.94     27.42 o 
  -6  12   8        8.58       18.50     18.72 o 
  -5  12   8       23.54       45.90     20.33 o 
  -4  12   8       16.49       21.33     18.74 o 
  -3  12   8       45.52       51.63     19.98 o 
  -2  12   8        0.01       13.63     17.54 o 
  -1  12   8       18.61       29.10     22.22 o 
   0  12   8        5.21        6.11     21.42 o 
   1  12   8       95.83      102.30     28.76 o 
   2  12   8       18.22       16.77     22.88 o 
   3  12   8       28.11        4.29     22.22 o 
   4  12   8        0.51       -1.99     20.96 o 
   5  12   8        7.70       -6.66     21.99 o 
   6  12   8      171.36      223.52     38.02 o 
   7  12   8       22.09       16.75     23.20 o 
   8  12   8       70.32      119.99     32.76 o 
   9  12   8        0.34       25.46     25.90 o 
  10  12   8       17.44       20.31     25.32 o 
  11  12   8        0.62       -6.84     23.93 o 
  12  12   8       14.43        4.89     26.93 o 
  13  12   8       16.42       23.38     28.19 o 
  14  12   8        1.33        5.35     27.66 o 
 -16  13   8        4.32       17.67     24.97 o 
 -15  13   8        0.06       -0.75     23.02 o 
 -14  13   8       10.87       26.11     23.83 o 
 -13  13   8        0.53       -8.94     21.39 o 
 -12  13   8       15.90        6.14     21.47 o 
 -11  13   8       15.17       12.14     24.02 o 
 -10  13   8        1.35       18.65     20.03 o 
  -9  13   8       16.71        4.63     19.65 o 
  -8  13   8        0.24       11.07     19.70 o 
  -7  13   8        7.20       25.22     20.78 o 
  -6  13   8        1.97       -5.46     16.15 o 
  -5  13   8       35.22       65.61     22.76 o 
  -4  13   8        0.31        3.81     18.51 o 
  -3  13   8       20.97       12.51     21.74 o 
  -2  13   8        0.07        0.76     20.73 o 
  -1  13   8       14.22       14.79     24.08 o 
   0  13   8        7.91       15.93     24.32 o 
   1  13   8        0.58       13.32     33.28 o 
   2  13   8       16.09        3.02     27.80 o 
   3  13   8       28.11       36.88     31.51 o 
   4  13   8        2.08       13.18     23.56 o 
   5  13   8       14.02        9.55     24.62 o 
   6  13   8        2.38        7.73     25.27 o 
   7  13   8        0.00       -2.47     25.38 o 
   8  13   8       27.70       32.67     28.47 o 
   9  13   8       77.55       77.84     34.07 o 
  10  13   8       46.58       66.49     33.32 o 
  11  13   8        6.04       19.22     30.54 o 
 -12  14   8       29.69        7.10     26.49 o 
 -11  14   8       36.11       59.59     26.58 o 
 -10  14   8        2.88        8.46     23.09 o 
  -9  14   8       15.20       52.82     26.08 o 
  -8  14   8        1.15        3.22     21.64 o 
  -7  14   8        1.59       22.04     22.89 o 
  -6  14   8        7.37       16.45     23.04 o 
  -5  14   8        8.04      -11.23     24.60 o 
  -4  14   8       20.99       43.95     28.22 o 
  -3  14   8        0.98        6.89     25.23 o 
  -2  14   8        0.15      -10.08     23.78 o 
  -1  14   8       24.73       62.08     29.73 o 
   0  14   8        4.25        0.52     24.19 o 
   1  14   8        7.79       32.45     34.86 o 
   2  14   8        4.60       28.54     34.57 o 
   3  14   8        2.52       18.45     34.50 o 
   4  14   8        0.03       30.14     35.35 o 
   5  14   8       17.19       17.24     35.79 o 
   6  14   8       18.28       28.69     31.55 o 
 -31   1   9        0.36       -8.90     35.31 o 
 -30   1   9        1.88        2.73     33.66 o 
 -29   1   9        0.42      -17.55     34.81 o 
 -28   1   9       61.93      102.30     40.06 o 
 -27   1   9       50.00      101.36     38.62 o 
 -26   1   9       46.12       33.46     20.06 o 
 -25   1   9       30.08       44.45     17.01 o 
 -24   1   9      286.55      295.80     28.60 o 
 -23   1   9        2.10       17.08     13.84 o 
 -22   1   9      711.15      647.72     34.76 o 
 -21   1   9        2.06        2.67     12.25 o 
 -20   1   9      387.13      362.42     24.27 o 
 -19   1   9      806.40      779.34     29.51 o 
 -18   1   9       41.95       38.62     11.27 o 
 -17   1   9      253.24      220.16     16.48 o 
 -16   1   9     2132.00     2197.16     39.09 o 
 -15   1   9      603.77      632.94     21.53 o 
 -14   1   9      400.97      428.35     18.14 o 
 -13   1   9      991.70      966.51     24.16 o 
 -12   1   9      532.26      642.16     19.29 o 
 -11   1   9      525.39      507.52     17.68 o 
 -10   1   9      368.68      346.17     14.35 o 
  -9   1   9      445.11      551.60     15.98 o 
  -8   1   9     3884.68     3981.61     48.53 o 
  -7   1   9      665.25      562.53     13.97 o 
  -6   1   9     1480.63     1640.57     29.76 o 
  -5   1   9       43.16       94.76     11.28 o 
  -4   1   9      105.76      153.17     10.55 o 
  -3   1   9     1481.70     1603.49     25.85 o 
  -2   1   9      143.97      159.41      9.27 o 
  -1   1   9     1040.66     1064.27     20.08 o 
   0   1   9      451.50      431.55     14.63 o 
   1   1   9     5265.35     5233.79     56.56 o 
   2   1   9      318.58      369.71     14.45 o 
   3   1   9      213.69      236.83     12.58 o 
   4   1   9       86.69      100.55      9.56 o 
   5   1   9      631.76      569.77     20.48 o 
   6   1   9     1496.41     1741.60     26.56 o 
   7   1   9     1694.71     1903.70     36.07 o 
   8   1   9      187.56      191.71     15.38 o 
   9   1   9      756.98      671.53     29.05 o 
  10   1   9      338.58      378.17     25.50 o 
  11   1   9      298.49      294.82     24.47 o 
  12   1   9       30.39       46.62     15.22 o 
  13   1   9      523.37      587.38     32.27 o 
  14   1   9       31.76       42.39     15.77 o 
  15   1   9      509.77      480.13     32.94 o 
  16   1   9     1065.18      911.33     40.43 o 
  17   1   9        0.17        7.40     14.73 o 
  18   1   9        6.19       -2.75     15.85 o 
  19   1   9        1.33        8.99     17.28 o 
  20   1   9        8.00       13.41     18.13 o 
  21   1   9       16.11       -3.34     22.29 o 
  22   1   9      180.69      216.08     40.04 o 
  23   1   9        0.06       -4.77     26.14 o 
  24   1   9       56.00       40.85     31.68 o 
  25   1   9       12.76        5.52     29.48 o 
 -31   2   9        0.35      -32.80     49.48 o 
 -30   2   9       31.67        6.04     47.47 o 
 -29   2   9        0.38       39.08     34.08 o 
 -28   2   9      141.27      177.80     47.84 o 
 -27   2   9        0.01      -11.57     27.15 o 
 -26   2   9      287.73      328.57     39.15 o 
 -25   2   9        7.92        5.30     15.87 o 
 -24   2   9      176.90      213.89     25.40 o 
 -23   2   9       26.86       45.03     16.32 o 
 -22   2   9      355.83      329.06     25.51 o 
 -21   2   9       31.97       39.16     14.89 o 
 -20   2   9      345.02      360.97     27.10 o 
 -19   2   9      454.66      494.42     29.17 o 
 -18   2   9      644.53      571.52     28.86 o 
 -17   2   9      433.35      463.72     23.72 o 
 -16   2   9      519.58      509.70     23.29 o 
 -15   2   9      150.77      143.74     13.52 o 
 -14   2   9      938.96      840.54     23.82 o 
 -13   2   9     1064.81     1000.39     24.91 o 
 -12   2   9     2223.60     2220.58     34.88 o 
 -11   2   9     1106.27     1050.41     24.01 o 
 -10   2   9      444.54      405.14     15.81 o 
  -9   2   9     7781.81     8565.45     71.27 o 
  -8   2   9     2007.30     2229.96     33.98 o 
  -7   2   9     4718.32     5261.65     53.00 o 
  -6   2   9       89.10      103.46      9.08 o 
  -5   2   9        5.13       14.03      6.14 o 
  -4   2   9    11893.20    12311.49     98.75 o 
  -3   2   9      124.98      115.75      9.12 o 
  -2   2   9     1325.06     1283.27     22.92 o 
  -1   2   9      172.09      202.90     11.54 o 
   0   2   9     1509.38     1524.72     25.84 o 
   1   2   9     1387.19     1369.62     25.80 o 
   2   2   9      569.58      549.45     17.28 o 
   3   2   9     8209.21     8638.30     99.26 o 
   4   2   9      929.85      999.76     22.24 o 
   5   2   9       31.00       13.49      6.30 o 
   6   2   9       44.46       60.08     11.12 o 
   7   2   9      175.28      147.30     14.68 o 
   8   2   9      288.48      295.24     18.83 o 
   9   2   9        0.67       -4.82      9.79 o 
  10   2   9      298.73      313.14     24.33 o 
  11   2   9      236.81      217.30     22.28 o 
  12   2   9       54.71       63.51     16.49 o 
  13   2   9      561.53      573.95     32.56 o 
  14   2   9       22.20        0.22     13.19 o 
  15   2   9      105.52      129.17     21.35 o 
  16   2   9      102.98       87.15     21.83 o 
  17   2   9       19.75        9.47     17.36 o 
  18   2   9        2.04        4.05     16.34 o 
  19   2   9       77.00       60.18     22.69 o 
  20   2   9        1.79       14.30     19.69 o 
  21   2   9       11.60        9.48     20.51 o 
  22   2   9       58.04       48.06     29.66 o 
  23   2   9      174.85      181.98     38.85 o 
  24   2   9       11.10       24.08     28.79 o 
  25   2   9       89.74      132.17     39.59 o 
 -29   3   9       35.82       64.73     58.12 o 
 -28   3   9        0.03       -6.90     42.87 o 
 -27   3   9        9.35       20.48     31.33 o 
 -26   3   9        0.36       10.09     22.34 o 
 -25   3   9        0.72        5.17     21.02 o 
 -24   3   9       34.02       31.44     17.72 o 
 -23   3   9       58.77       73.67     16.19 o 
 -22   3   9        2.92       10.81     12.17 o 
 -21   3   9       11.05       -4.39     11.33 o 
 -20   3   9        5.76        4.50     11.00 o 
 -19   3   9     1110.13     1067.14     35.31 o 
 -18   3   9       13.98       11.20     10.63 o 
 -17   3   9     1337.35     1338.80     40.27 o 
 -16   3   9       71.73       54.47     11.94 o 
 -15   3   9     1826.89     1887.87     43.46 o 
 -14   3   9        6.44        4.28      7.85 o 
 -13   3   9     1572.49     1676.65     32.12 o 
 -12   3   9        4.17        6.30      6.81 o 
 -11   3   9      645.95      642.56     19.89 o 
 -10   3   9      337.19      294.80     14.94 o 
  -9   3   9      608.57      609.09     18.81 o 
  -8   3   9      236.30      264.48     13.90 o 
  -7   3   9     5435.36     5769.65     67.94 o 
  -6   3   9      137.86      181.25     12.02 o 
  -5   3   9      803.55      833.40     20.50 o 
  -4   3   9     1362.69     1219.13     24.22 o 
  -3   3   9      221.35      211.41     12.50 o 
  -2   3   9      938.83      986.33     22.05 o 
  -1   3   9     7362.85     7820.63     76.75 o 
   0   3   9     2567.23     2672.68     37.87 o 
   1   3   9      160.27      177.95     12.43 o 
   2   3   9     2293.40     2380.42     34.68 o 
   3   3   9      791.23      820.07     21.51 o 
   4   3   9       74.25       82.23      9.84 o 
   5   3   9      387.42      392.29     16.19 o 
   6   3   9        8.92       14.61      9.58 o 
   7   3   9      219.09      245.18     18.25 o 
   8   3   9        6.31        7.33      9.62 o 
   9   3   9      279.64      295.28     20.42 o 
  10   3   9      886.51      897.20     34.34 o 
  11   3   9      404.94      359.05     26.69 o 
  12   3   9      459.18      421.06     29.00 o 
  13   3   9     1362.53     1203.22     42.55 o 
  14   3   9      276.32      303.27     31.68 o 
  15   3   9      220.51      222.49     29.10 o 
  16   3   9      221.28      249.88     30.30 o 
  17   3   9        3.03       -1.46     17.25 o 
  18   3   9       13.75       14.76     18.24 o 
  19   3   9      101.55      102.36     25.84 o 
  20   3   9       47.42       48.87     22.21 o 
  21   3   9        5.57      -14.64     17.85 o 
  22   3   9        7.98       -3.68     21.32 o 
  23   3   9       50.36       46.90     30.40 o 
  24   3   9       11.18        0.90     28.93 o 
 -29   4   9       29.24       63.87     62.14 o 
 -28   4   9      113.76      168.02     73.36 o 
 -27   4   9       62.02       82.30     39.13 o 
 -26   4   9       30.33       58.64     28.02 o 
 -25   4   9        2.55       11.87     18.91 o 
 -24   4   9       28.86       43.87     19.08 o 
 -23   4   9      151.48      188.24     24.57 o 
 -22   4   9        0.09       14.67     13.82 o 
 -21   4   9        5.15        6.29     12.91 o 
 -20   4   9      337.14      318.22     27.28 o 
 -19   4   9      145.51      128.11     17.91 o 
 -18   4   9        1.02        1.62      9.95 o 
 -17   4   9      320.71      281.01     22.00 o 
 -16   4   9      536.96      526.39     25.92 o 
 -15   4   9      538.08      510.27     24.90 o 
 -14   4   9      786.82      767.52     27.39 o 
 -13   4   9       33.61       28.07     10.95 o 
 -12   4   9        6.60        3.60      8.10 o 
 -11   4   9      384.37      393.53     17.72 o 
 -10   4   9     1286.65     1292.47     27.57 o 
  -9   4   9     1001.47     1136.75     25.84 o 
  -8   4   9     1162.68     1170.89     25.74 o 
  -7   4   9     1986.51     1983.25     32.32 o 
  -6   4   9     2708.60     2869.14     46.61 o 
  -5   4   9       21.90       27.60      7.84 o 
  -4   4   9     4989.33     5308.14     51.18 o 
  -3   4   9      349.50      311.46     15.57 o 
  -2   4   9     2119.95     2356.74     35.11 o 
  -1   4   9     1272.58     1229.02     26.32 o 
   0   4   9      905.46     1022.52     24.60 o 
   1   4   9      330.80      359.43     16.67 o 
   2   4   9      390.48      456.45     18.04 o 
   3   4   9      567.40      659.62     21.05 o 
   4   4   9      593.66      599.97     20.44 o 
   5   4   9      378.82      391.28     21.14 o 
   6   4   9      514.12      472.55     23.04 o 
   7   4   9        2.77        4.54      9.70 o 
   8   4   9      250.10      256.45     19.94 o 
   9   4   9      539.95      510.26     25.52 o 
  10   4   9      652.91      568.75     29.06 o 
  11   4   9       49.19       63.96     17.12 o 
  12   4   9      127.28      171.64     22.07 o 
  13   4   9      683.90      631.75     40.03 o 
  14   4   9      422.89      451.42     36.87 o 
  15   4   9      215.31      248.83     31.01 o 
  16   4   9        1.74      -11.81     16.36 o 
  17   4   9      486.07      508.99     41.74 o 
  18   4   9       77.24      107.58     25.44 o 
  19   4   9        1.23      -12.35     16.80 o 
  20   4   9      107.24      130.28     28.21 o 
  21   4   9        2.62       15.46     20.23 o 
  22   4   9        3.28       18.49     22.44 o 
  23   4   9        0.24        9.72     23.32 o 
  24   4   9        2.27       -4.15     23.98 o 
 -29   5   9        4.66       25.03     56.10 o 
 -28   5   9       82.85       64.71     43.41 o 
 -27   5   9        0.07       -2.89     32.14 o 
 -26   5   9       48.08       28.59     22.92 o 
 -25   5   9       11.03       22.38     20.76 o 
 -24   5   9        0.38      -12.10     14.73 o 
 -23   5   9        1.47       17.76     17.17 o 
 -22   5   9        4.22       14.57     14.60 o 
 -21   5   9      663.00      640.94     36.31 o 
 -20   5   9        6.55        9.69     13.59 o 
 -19   5   9       42.10       25.50     15.05 o 
 -18   5   9      301.79      314.20     27.28 o 
 -17   5   9      628.28      577.81     32.51 o 
 -16   5   9     2433.82     2326.10     54.91 o 
 -15   5   9       56.80       70.04     15.50 o 
 -14   5   9     1034.90      990.03     40.34 o 
 -13   5   9       63.14       76.30     15.58 o 
 -12   5   9      179.94      186.78     19.67 o 
 -11   5   9        5.10       15.79     10.79 o 
 -10   5   9      132.99      122.57     12.40 o 
  -9   5   9     2923.06     2934.66     47.99 o 
  -8   5   9      348.96      363.42     17.28 o 
  -7   5   9      392.13      417.85     18.10 o 
  -6   5   9      319.79      319.81     16.54 o 
  -5   5   9     1518.12     1495.68     29.83 o 
  -4   5   9      171.77      182.78     13.90 o 
  -3   5   9     1027.76     1132.23     26.44 o 
  -2   5   9      325.18      324.43     16.93 o 
  -1   5   9     2778.04     2649.85     39.60 o 
   0   5   9      363.69      360.27     17.72 o 
   1   5   9       81.19       90.30     11.73 o 
   2   5   9      630.48      595.13     21.70 o 
   3   5   9     1111.24     1167.98     28.53 o 
   4   5   9        6.69        6.13      8.27 o 
   5   5   9      157.26      145.70     16.04 o 
   6   5   9      378.31      390.87     22.85 o 
   7   5   9     2009.06     1979.95     56.13 o 
   8   5   9        6.03        1.80     10.41 o 
   9   5   9       18.41       34.58     12.63 o 
  10   5   9      660.99      631.31     31.38 o 
  11   5   9      184.99      168.53     21.78 o 
  12   5   9        8.06       10.52     15.98 o 
  13   5   9       71.53       58.39     19.75 o 
  14   5   9     1069.96      997.58     46.62 o 
  15   5   9      416.73      336.23     34.82 o 
  16   5   9        0.11        0.02     15.63 o 
  17   5   9        8.45      -12.87     15.27 o 
  18   5   9        4.33       16.70     18.72 o 
  19   5   9       64.19       81.57     24.49 o 
  20   5   9        0.25       14.81     20.13 o 
  21   5   9        3.93       -2.30     19.84 o 
  22   5   9        1.16       27.02     25.11 o 
  23   5   9       11.77       22.89     25.80 o 
 -28   6   9        7.94       21.41     39.81 o 
 -27   6   9      100.48      168.59     42.73 o 
 -26   6   9       19.07       56.87     26.53 o 
 -25   6   9        4.49        0.39     20.29 o 
 -24   6   9       20.97       18.71     21.28 o 
 -23   6   9       56.07       65.05     21.69 o 
 -22   6   9      228.04      237.44     28.06 o 
 -21   6   9       29.48       32.19     16.60 o 
 -20   6   9        5.07       -6.79     13.97 o 
 -19   6   9      186.44      186.54     23.90 o 
 -18   6   9      554.14      576.47     35.47 o 
 -17   6   9      734.61      681.26     35.55 o 
 -16   6   9       51.86       74.27     17.47 o 
 -15   6   9      739.67      731.78     34.34 o 
 -14   6   9      806.93      767.60     34.01 o 
 -13   6   9     2948.68     2741.56     58.37 o 
 -12   6   9      506.01      481.27     28.80 o 
 -11   6   9      672.19      612.42     32.48 o 
 -10   6   9     2870.01     2707.84     59.41 o 
  -9   6   9      540.53      476.86     30.56 o 
  -8   6   9     1922.38     1789.33     50.38 o 
  -7   6   9        5.54        6.12      9.05 o 
  -6   6   9      425.91      384.67     21.47 o 
  -5   6   9      359.33      395.28     21.51 o 
  -4   6   9       39.52       36.27     10.88 o 
  -3   6   9       84.00       90.20     12.19 o 
  -2   6   9      543.17      544.98     21.33 o 
  -1   6   9     2681.08     2629.54     41.54 o 
   0   6   9      219.82      196.49     16.05 o 
   1   6   9     2222.01     2185.66     39.12 o 
   2   6   9      204.23      217.67     16.74 o 
   3   6   9       30.55       25.24     10.12 o 
   4   6   9      443.52      393.65     20.74 o 
   5   6   9        4.21       -5.09      9.77 o 
   6   6   9      474.27      492.19     25.94 o 
   7   6   9      394.77      433.27     24.97 o 
   8   6   9       41.43       25.81     12.65 o 
   9   6   9       23.27       13.89     13.78 o 
  10   6   9        0.26       -2.44     13.00 o 
  11   6   9      701.87      620.40     34.50 o 
  12   6   9      406.50      388.23     34.29 o 
  13   6   9      210.37      205.99     29.08 o 
  14   6   9        4.50        9.38     17.95 o 
  15   6   9      117.71      122.59     25.39 o 
  16   6   9       16.52       18.59     19.55 o 
  17   6   9      215.98      260.39     37.46 o 
  18   6   9       46.96       44.70     22.42 o 
  19   6   9        6.41       -3.25     21.20 o 
  20   6   9      119.75      131.35     32.54 o 
  21   6   9        5.91        6.37     23.87 o 
  22   6   9        5.68      -11.00     23.98 o 
 -27   7   9       36.22       52.66     33.78 o 
 -26   7   9       18.89       50.70     26.71 o 
 -25   7   9        9.45        8.60     22.41 o 
 -24   7   9        0.91       -5.61     21.56 o 
 -23   7   9        3.44       27.34     21.53 o 
 -22   7   9       20.05       25.73     18.59 o 
 -21   7   9       37.43       39.41     17.29 o 
 -20   7   9       39.11       62.29     18.82 o 
 -19   7   9        4.37        7.80     14.14 o 
 -18   7   9       17.01       19.28     15.16 o 
 -17   7   9      147.49      170.32     23.85 o 
 -16   7   9       20.07       30.36     15.76 o 
 -15   7   9       63.69       80.57     19.07 o 
 -14   7   9      406.28      377.07     29.68 o 
 -13   7   9      620.24      627.43     34.25 o 
 -12   7   9       62.69       75.88     17.85 o 
 -11   7   9      163.15      175.75     21.45 o 
 -10   7   9       23.77       36.08     15.84 o 
  -9   7   9       47.69       44.86     14.68 o 
  -8   7   9       42.66       47.97     14.25 o 
  -7   7   9        1.36        8.50     10.00 o 
  -6   7   9      478.11      467.49     24.41 o 
  -5   7   9      149.40      164.02     17.38 o 
  -4   7   9       86.52       91.11     14.64 o 
  -3   7   9       59.49       66.91     13.53 o 
  -2   7   9      692.63      689.38     27.46 o 
  -1   7   9      266.61      301.64     21.10 o 
   0   7   9        2.67       -5.19      9.86 o 
   1   7   9       67.77       87.10     14.74 o 
   2   7   9      400.35      426.60     22.07 o 
   3   7   9      124.62      113.09     14.72 o 
   4   7   9       81.43       81.41     14.94 o 
   5   7   9      348.04      359.34     23.95 o 
   6   7   9       86.44       80.19     15.69 o 
   7   7   9      205.99      206.70     20.88 o 
   8   7   9      288.24      254.55     25.46 o 
   9   7   9      131.29      142.93     21.44 o 
  10   7   9      354.01      303.16     28.34 o 
  11   7   9        0.09       -4.84     15.11 o 
  12   7   9        0.87       15.80     17.15 o 
  13   7   9      309.44      301.30     37.78 o 
  14   7   9        5.53       11.30     18.96 o 
  15   7   9       38.01       32.12     23.33 o 
  16   7   9        8.53       20.46     21.36 o 
  17   7   9        0.00      -12.19     20.12 o 
  18   7   9        0.09        1.56     21.90 o 
  19   7   9        5.88        5.97     22.69 o 
  20   7   9        2.11        5.57     23.87 o 
  21   7   9       32.56       84.39     32.05 o 
  22   7   9        0.04        3.93     41.48 o 
 -26   8   9       57.67       77.18     30.32 o 
 -25   8   9       31.09       39.78     26.88 o 
 -24   8   9        0.22       23.15     24.51 o 
 -23   8   9        0.35        0.82     21.30 o 
 -22   8   9        9.23       25.24     20.28 o 
 -21   8   9       26.44       28.74     19.29 o 
 -20   8   9       77.14       78.09     21.20 o 
 -19   8   9       15.81       13.58     15.56 o 
 -18   8   9       43.57       33.41     17.90 o 
 -17   8   9       19.40       32.72     16.85 o 
 -16   8   9      223.88      252.14     28.31 o 
 -15   8   9      152.06      167.70     24.12 o 
 -14   8   9     1380.98     1269.49     46.53 o 
 -13   8   9       60.67       81.14     19.38 o 
 -12   8   9       43.30       35.11     16.18 o 
 -11   8   9       11.41       15.37     14.94 o 
 -10   8   9     2207.95     2049.64     58.96 o 
  -9   8   9      248.46      233.19     24.31 o 
  -8   8   9        3.62        4.06     12.57 o 
  -7   8   9       21.98       16.27     13.67 o 
  -6   8   9      197.63      184.36     21.42 o 
  -5   8   9       82.33       70.00     14.34 o 
  -4   8   9       70.41       45.35     13.32 o 
  -3   8   9      371.35      427.14     27.34 o 
  -2   8   9        0.23       -2.41     10.34 o 
  -1   8   9      493.66      513.62     26.85 o 
   0   8   9      801.08      795.98     31.11 o 
   1   8   9       77.34       65.82     15.14 o 
   2   8   9       40.98       48.24     13.80 o 
   3   8   9        3.11        2.20     11.83 o 
   4   8   9      605.51      598.05     32.04 o 
   5   8   9      445.02      498.24     34.94 o 
   6   8   9      641.28      649.09     44.25 o 
   7   8   9       95.09      114.04     25.79 o 
   8   8   9      117.79      157.32     24.93 o 
   9   8   9       79.10       84.70     21.65 o 
  10   8   9       79.40       54.81     19.98 o 
  11   8   9        4.89        3.27     16.39 o 
  12   8   9       78.61      104.91     24.11 o 
  13   8   9      115.70      163.44     31.07 o 
  14   8   9       48.86       44.48     22.71 o 
  15   8   9       92.77      118.83     29.83 o 
  16   8   9       59.84       59.23     26.34 o 
  17   8   9        3.35       11.35     21.82 o 
  18   8   9       12.43       25.83     24.12 o 
  19   8   9       10.14       11.83     25.39 o 
  20   8   9       15.05        4.32     26.36 o 
 -25   9   9        0.17       -4.93     25.01 o 
 -24   9   9        1.19       -7.66     24.67 o 
 -23   9   9       41.11       24.96     25.00 o 
 -22   9   9       10.89       34.90     25.21 o 
 -21   9   9       99.39      129.83     28.70 o 
 -20   9   9       29.59       53.37     20.04 o 
 -19   9   9      265.72      280.84     31.14 o 
 -18   9   9       30.10       27.09     17.58 o 
 -17   9   9      127.45      131.73     23.75 o 
 -16   9   9       96.02      123.53     23.77 o 
 -15   9   9       27.62       33.41     17.32 o 
 -14   9   9       43.15       21.66     16.85 o 
 -13   9   9      334.93      376.73     32.31 o 
 -12   9   9      297.28      303.57     29.44 o 
 -11   9   9       13.01        7.06     14.67 o 
 -10   9   9      105.61      127.25     23.87 o 
  -9   9   9      555.15      520.23     33.49 o 
  -8   9   9        0.41        1.56     13.44 o 
  -7   9   9      283.04      306.70     27.76 o 
  -6   9   9       70.75       75.33     17.81 o 
  -5   9   9     1076.00     1009.30     40.39 o 
  -4   9   9        6.76       18.70     13.30 o 
  -3   9   9       99.92      125.52     18.61 o 
  -2   9   9      360.03      343.24     27.94 o 
  -1   9   9        2.01        4.33     13.34 o 
   0   9   9      631.04      557.55     33.06 o 
   1   9   9        6.71       22.57     14.99 o 
   2   9   9      419.94      433.67     30.88 o 
   3   9   9        5.16        9.59     15.36 o 
   4   9   9      462.83      512.98     42.92 o 
   5   9   9      716.71      797.97     49.63 o 
   6   9   9       47.57       27.64     21.88 o 
   7   9   9        0.47        8.18     19.71 o 
   8   9   9        0.07       16.20     20.49 o 
   9   9   9       83.99      101.72     27.09 o 
  10   9   9       95.69      144.92     31.00 o 
  11   9   9       45.33       46.04     24.05 o 
  12   9   9       15.55       14.90     22.11 o 
  13   9   9       20.06       10.75     20.05 o 
  14   9   9       85.47       83.82     32.64 o 
  15   9   9       17.08       16.59     27.36 o 
  16   9   9      183.26      201.01     37.30 o 
  17   9   9        7.06        1.25     23.03 o 
  18   9   9        5.32        0.57     24.78 o 
  19   9   9        0.01       22.04     27.97 o 
 -23  10   9        4.43      -16.65     24.53 o 
 -22  10   9        0.01      -21.16     21.16 o 
 -21  10   9        9.83        0.01     22.92 o 
 -20  10   9        0.27        8.14     20.06 o 
 -19  10   9       31.25       18.40     19.11 o 
 -18  10   9        0.21        5.72     17.42 o 
 -17  10   9       47.50       36.33     19.10 o 
 -16  10   9        6.80       -7.38     15.76 o 
 -15  10   9       43.55       48.01     19.26 o 
 -14  10   9       22.91       -7.29     14.21 o 
 -13  10   9        0.02        3.47     15.58 o 
 -12  10   9      251.07      275.16     29.79 o 
 -11  10   9       30.52       27.06     18.36 o 
 -10  10   9       61.88       74.19     19.31 o 
  -9  10   9        0.00       -3.66     14.52 o 
  -8  10   9        7.47       37.09     18.58 o 
  -7  10   9       94.05       78.38     21.33 o 
  -6  10   9       11.41       14.18     17.28 o 
  -5  10   9      108.79      112.42     23.39 o 
  -4  10   9      162.39      172.07     26.66 o 
  -3  10   9      522.25      529.68     43.72 o 
  -2  10   9      439.27      441.01     32.86 o 
  -1  10   9     1344.94     1200.65     45.25 o 
   0  10   9       29.73       41.09     17.00 o 
   1  10   9       54.91       58.08     17.90 o 
   2  10   9       65.17       68.79     18.62 o 
   3  10   9      313.19      271.37     35.45 o 
   4  10   9        4.30       17.82     21.71 o 
   5  10   9      269.37      274.90     36.84 o 
   6  10   9        5.56        4.96     20.51 o 
   7  10   9       39.29       46.03     24.23 o 
   8  10   9        0.52       -5.54     19.09 o 
   9  10   9       34.62       47.50     24.53 o 
  10  10   9        2.21        0.65     20.32 o 
  11  10   9       30.43       23.23     23.90 o 
  12  10   9        6.95       13.33     23.30 o 
  13  10   9        8.96        4.01     22.38 o 
  14  10   9        0.06      -20.65     24.95 o 
  15  10   9       43.34       14.19     29.60 o 
  16  10   9        5.00        4.96     29.90 o 
  17  10   9        6.97        1.30     30.94 o 
 -21  11   9       20.76       68.79     31.29 o 
 -20  11   9        0.80       -9.55     25.49 o 
 -19  11   9       26.11       42.70     25.93 o 
 -18  11   9        8.25        5.87     19.15 o 
 -17  11   9        0.53        2.82     19.33 o 
 -16  11   9       19.04       -4.42     18.71 o 
 -15  11   9       20.04       33.21     21.34 o 
 -14  11   9       67.70       74.45     24.14 o 
 -13  11   9       41.74       30.16     20.02 o 
 -12  11   9       46.79       50.28     24.28 o 
 -11  11   9        4.56        4.96     17.81 o 
 -10  11   9       38.63       52.33     21.28 o 
  -9  11   9       52.81       68.42     21.09 o 
  -8  11   9       27.44       24.02     18.30 o 
  -7  11   9        7.89       15.22     17.64 o 
  -6  11   9        0.30        7.10     16.37 o 
  -5  11   9      245.30      241.54     31.35 o 
  -4  11   9       48.60       66.37     21.67 o 
  -3  11   9        0.41        2.41     15.72 o 
  -2  11   9       63.89       61.86     20.55 o 
  -1  11   9       97.92       95.25     23.27 o 
   0  11   9      104.69      144.25     23.61 o 
   1  11   9        7.95        0.00     17.65 o 
   2  11   9       10.03       12.52     21.33 o 
   3  11   9       15.79       24.53     22.60 o 
   4  11   9       71.82      116.17     29.36 o 
   5  11   9       91.11      122.95     30.42 o 
   6  11   9      104.28      113.91     29.60 o 
   7  11   9       28.59       15.36     21.56 o 
   8  11   9        0.50       12.16     21.11 o 
   9  11   9       14.45       16.57     22.40 o 
  10  11   9      133.66      163.77     36.13 o 
  11  11   9        3.60       10.15     24.61 o 
  12  11   9       55.68       57.41     29.53 o 
  13  11   9        0.63       -2.80     24.61 o 
  14  11   9        0.21       23.16     31.71 o 
  15  11   9        0.01       -6.89     30.15 o 
 -19  12   9        0.38      -19.64     28.51 o 
 -18  12   9        7.28        2.86     28.41 o 
 -17  12   9        3.99        9.63     22.49 o 
 -16  12   9       26.57       28.86     23.70 o 
 -15  12   9       42.35       27.67     21.83 o 
 -14  12   9        9.38        0.36     19.18 o 
 -13  12   9        0.01        7.77     22.52 o 
 -12  12   9        1.64       21.83     18.70 o 
 -11  12   9        7.13       -5.34     16.98 o 
 -10  12   9        0.72       11.70     18.02 o 
  -9  12   9       27.57       34.11     19.46 o 
  -8  12   9        0.31      -15.49     15.49 o 
  -7  12   9       72.54       85.30     23.47 o 
  -6  12   9       11.27       35.19     19.96 o 
  -5  12   9        0.75        2.94     16.53 o 
  -4  12   9      124.88      151.32     27.68 o 
  -3  12   9        3.23       -2.52     16.63 o 
  -2  12   9        5.64       48.33     20.57 o 
  -1  12   9       36.59       13.44     22.29 o 
   0  12   9       35.81       15.38     22.85 o 
   1  12   9       21.39       18.60     27.72 o 
   2  12   9      152.26      208.13     36.06 o 
   3  12   9      127.09      139.03     32.10 o 
   4  12   9       13.70       20.11     23.59 o 
   5  12   9       66.75       59.04     27.71 o 
   6  12   9        9.72       43.44     27.02 o 
   7  12   9       12.38      -14.22     21.91 o 
   8  12   9       24.54       20.69     25.72 o 
   9  12   9       12.72       14.73     25.91 o 
  10  12   9        3.98       -2.49     25.95 o 
  11  12   9        0.09       12.12     26.65 o 
  12  12   9        1.03       -3.09     26.67 o 
  13  12   9       33.00       19.81     31.68 o 
 -16  13   9        0.62        7.07     26.46 o 
 -15  13   9       77.92      141.03     36.25 o 
 -14  13   9       18.92       52.18     29.08 o 
 -13  13   9       65.96       88.84     28.59 o 
 -12  13   9       10.79       17.08     20.05 o 
 -11  13   9        5.56       22.44     20.31 o 
 -10  13   9       10.94       17.17     20.80 o 
  -9  13   9       38.26       54.61     23.93 o 
  -8  13   9        4.04        0.63     18.68 o 
  -7  13   9        4.99       30.37     20.12 o 
  -6  13   9        4.19       30.27     20.42 o 
  -5  13   9       46.29       60.39     23.61 o 
  -4  13   9      156.46      181.51     31.07 o 
  -3  13   9        1.06       10.53     23.15 o 
  -2  13   9       21.61       31.78     24.56 o 
  -1  13   9        5.12       -9.00     22.81 o 
   0  13   9       16.29        4.27     29.73 o 
   1  13   9       10.63        3.71     28.95 o 
   2  13   9        0.37        8.94     30.79 o 
   3  13   9        1.34        5.49     29.97 o 
   4  13   9        9.28       31.38     27.68 o 
   5  13   9        9.44       18.07     25.69 o 
   6  13   9       33.31       49.04     30.37 o 
   7  13   9        7.65       14.46     26.92 o 
   8  13   9        4.12       31.35     29.16 o 
   9  13   9        0.03       30.21     32.19 o 
  10  13   9        3.99       32.57     31.24 o 
 -11  14   9        4.73       17.95     25.23 o 
 -10  14   9        6.81       -7.70     22.38 o 
  -9  14   9        1.26      -21.34     21.34 o 
  -8  14   9       47.96       42.55     25.88 o 
  -7  14   9        0.06       16.73     23.45 o 
  -6  14   9       28.66       52.93     24.52 o 
  -5  14   9        0.86       29.65     28.81 o 
  -4  14   9        0.37       28.10     28.05 o 
  -3  14   9        5.28       14.25     27.65 o 
  -2  14   9        0.22       23.07     27.03 o 
  -1  14   9       37.24       29.55     34.34 o 
   0  14   9       25.55       43.89     35.56 o 
   1  14   9        0.17       11.33     34.87 o 
   2  14   9        9.76       25.27     36.91 o 
   3  14   9        7.12       29.44     36.66 o 
   4  14   9        7.04       35.07     37.32 o 
   5  14   9       15.72       19.17     35.10 o 
 -31   0  10       51.90      128.03     72.21 o 
 -29   0  10       34.91       25.89     49.48 o 
 -28   0  10      305.46      340.35     87.46 o 
 -27   0  10       21.83       56.10     45.46 o 
 -26   0  10       22.10       22.04     29.72 o 
 -25   0  10      159.07      244.05     48.92 o 
 -24   0  10      227.30      182.97     42.68 o 
 -23   0  10      138.55      116.98     36.11 o 
 -22   0  10      654.11      634.66     49.10 o 
 -21   0  10        0.92        6.10     16.49 o 
 -20   0  10      889.09      983.50     73.68 o 
 -19   0  10     1006.48      908.05     46.21 o 
 -18   0  10      270.35      302.25     27.31 o 
 -17   0  10      693.61      516.16     34.46 o 
 -16   0  10       16.89       16.21     11.28 o 
 -15   0  10     1433.07     1496.64     44.91 o 
 -14   0  10      162.92      167.20     18.86 o 
 -13   0  10      310.78      255.92     21.13 o 
 -12   0  10      994.50      972.70     33.25 o 
 -11   0  10      162.59      151.25     19.33 o 
 -10   0  10      348.39      425.57     21.18 o 
  -9   0  10      527.48      509.34     20.58 o 
  -8   0  10       65.02       46.03     14.01 o 
  -7   0  10      823.07      737.73     34.92 o 
  -6   0  10      247.23      265.98     24.65 o 
  -5   0  10       55.99       89.23     17.32 o 
  -4   0  10     2552.38     2873.07     63.19 o 
  -3   0  10     1612.24     1667.22     49.07 o 
  -2   0  10      829.81      887.94     25.58 o 
  -1   0  10       43.96       36.13      9.43 o 
   0   0  10     1734.23     1628.00     44.41 o 
   1   0  10     8444.44     8685.63    196.25 o 
   2   0  10     6820.40     7892.51     85.89 o 
   3   0  10       71.93       47.10     11.25 o 
   4   0  10     1784.31     1776.04     41.86 o 
   5   0  10     6638.57     7085.17     92.65 o 
   6   0  10     1158.88     1126.62     59.84 o 
   7   0  10        0.18       22.78     15.26 o 
   8   0  10     1467.93     1472.18     57.27 o 
   9   0  10      326.59      338.64     34.73 o 
  10   0  10        0.32       -2.23     16.42 o 
  11   0  10      144.24      165.13     29.33 o 
  12   0  10     2216.06     2189.83     77.35 o 
  13   0  10        7.52        6.89     19.58 o 
  14   0  10        0.58      -14.28     17.07 o 
  15   0  10      646.92      559.18     50.28 o 
  16   0  10       44.78       35.86     24.97 o 
  17   0  10      415.90      456.65     61.86 o 
  18   0  10       29.25        8.73     22.79 o 
  19   0  10       24.08       35.00     34.79 o 
  20   0  10      330.49      327.45     61.53 o 
  21   0  10       29.99       38.48     36.95 o 
  22   0  10      103.14      159.56     54.40 o 
  23   0  10       46.02       59.12     46.85 o 
  24   0  10        0.43       25.61     43.53 o 
 -31   1  10       20.02       36.77     41.03 o 
 -30   1  10       56.13       49.35     40.63 o 
 -29   1  10        1.75        3.74     47.47 o 
 -28   1  10       23.16       19.22     31.91 o 
 -27   1  10        1.22      -20.09     20.09 o 
 -26   1  10      240.20      255.00     35.37 o 
 -25   1  10        2.02        0.02     16.73 o 
 -24   1  10      285.75      310.96     37.22 o 
 -23   1  10        3.51        2.10     15.81 o 
 -22   1  10        1.68       13.89     13.89 o 
 -21   1  10       17.94       27.55     12.97 o 
 -20   1  10      122.76      133.40     17.73 o 
 -19   1  10       93.73       93.15     14.85 o 
 -18   1  10       67.15       65.64     12.81 o 
 -17   1  10       15.54       17.45      8.84 o 
 -16   1  10      622.37      594.62     22.08 o 
 -15   1  10        0.08       -0.11      6.76 o 
 -14   1  10      372.17      389.59     18.02 o 
 -13   1  10      677.35      670.56     22.61 o 
 -12   1  10      484.24      578.92     18.64 o 
 -11   1  10        3.04        7.71      5.98 o 
 -10   1  10     1654.22     1690.11     27.43 o 
  -9   1  10     3373.20     3566.46     42.48 o 
  -8   1  10      404.75      422.08     13.10 o 
  -7   1  10     5823.17     5854.27     90.01 o 
  -6   1  10     1760.49     1823.30     36.84 o 
  -5   1  10        0.10        0.37      7.05 o 
  -4   1  10       30.17       45.25      7.59 o 
  -3   1  10        0.78       -1.36      4.43 o 
  -2   1  10      433.92      397.09     13.46 o 
  -1   1  10       44.62       40.19      6.99 o 
   0   1  10     1881.69     1765.83     32.00 o 
   1   1  10      177.02      163.60     11.45 o 
   2   1  10     7135.43     8036.49     93.71 o 
   3   1  10      340.49      346.84     15.17 o 
   4   1  10        1.01        7.05      6.57 o 
   5   1  10      378.97      393.60     19.36 o 
   6   1  10        7.25       10.05      8.62 o 
   7   1  10      183.55      152.63     14.64 o 
   8   1  10        3.95       10.25     10.82 o 
   9   1  10       16.24       23.36     12.46 o 
  10   1  10       43.25       47.95     14.36 o 
  11   1  10      267.45      234.66     23.70 o 
  12   1  10     1236.04     1189.56     41.64 o 
  13   1  10      102.17      100.38     19.95 o 
  14   1  10        0.79       -5.33     13.35 o 
  15   1  10        0.06        0.82     14.64 o 
  16   1  10       69.60       62.72     18.68 o 
  17   1  10       27.69       20.56     16.63 o 
  18   1  10       35.42       26.79     19.25 o 
  19   1  10       42.40       49.31     22.23 o 
  20   1  10       29.02       44.89     22.73 o 
  21   1  10        5.38        4.31     24.18 o 
  22   1  10        3.76       -1.41     25.41 o 
  23   1  10       12.73        4.09     27.14 o 
  24   1  10        6.64       21.65     30.78 o 
 -30   2  10       62.17      104.72     65.88 o 
 -29   2  10       26.05        6.28     32.66 o 
 -28   2  10       14.50       36.54     44.88 o 
 -27   2  10        2.48       20.84     28.59 o 
 -26   2  10       12.89       37.04     22.99 o 
 -25   2  10        0.51       10.73     18.13 o 
 -24   2  10       91.07      110.17     25.77 o 
 -23   2  10      129.79      185.03     34.66 o 
 -22   2  10       49.43       70.01     16.45 o 
 -21   2  10       11.71       23.97     12.28 o 
 -20   2  10      256.99      237.84     21.53 o 
 -19   2  10      192.41      193.83     19.13 o 
 -18   2  10     1255.20     1174.50     34.98 o 
 -17   2  10      382.68      382.75     22.87 o 
 -16   2  10        9.78       13.38      9.37 o 
 -15   2  10       66.36       85.95     11.44 o 
 -14   2  10       54.69       59.34     10.75 o 
 -13   2  10        5.70       10.42      7.23 o 
 -12   2  10       44.20       42.22      8.31 o 
 -11   2  10      906.46      862.76     22.10 o 
 -10   2  10      624.02      676.35     19.13 o 
  -9   2  10      644.43      728.75     19.19 o 
  -8   2  10     1668.63     1740.50     27.34 o 
  -7   2  10    11778.65    12467.25    104.50 o 
  -6   2  10     7653.88     7924.86     56.04 o 
  -5   2  10     1298.34     1276.85     26.94 o 
  -4   2  10     1249.75     1233.51     22.34 o 
  -3   2  10     9911.32    10547.12    107.67 o 
  -2   2  10      371.36      393.68     14.95 o 
  -1   2  10     3374.67     3675.49     40.06 o 
   0   2  10     8670.75     8788.23     66.00 o 
   1   2  10        0.00        4.40      5.96 o 
   2   2  10     1297.84     1319.75     26.22 o 
   3   2  10      146.22      165.10     12.05 o 
   4   2  10      150.57      181.03     12.58 o 
   5   2  10     4953.88     4946.87     58.84 o 
   6   2  10       62.24       78.51     12.39 o 
   7   2  10      457.48      410.24     21.56 o 
   8   2  10        1.57        3.33     10.93 o 
   9   2  10       11.03        8.83     11.56 o 
  10   2  10       15.63       19.04     12.42 o 
  11   2  10        4.83        1.83     12.68 o 
  12   2  10      646.56      714.71     35.14 o 
  13   2  10        0.14       -1.03     14.09 o 
  14   2  10       22.61       44.84     16.65 o 
  15   2  10      287.61      281.91     28.08 o 
  16   2  10       75.66       93.58     23.29 o 
  17   2  10       56.04       62.71     21.83 o 
  18   2  10      129.36       97.21     24.52 o 
  19   2  10        1.20      -15.05     15.05 o 
  20   2  10        1.86        2.76     20.25 o 
  21   2  10       52.08       46.09     24.17 o 
  22   2  10        1.15       -3.82     25.18 o 
  23   2  10        6.14       -8.82     27.33 o 
  24   2  10        0.04        4.43     30.73 o 
 -30   3  10       90.60       35.96     57.25 o 
 -29   3  10       81.38       71.64     57.54 o 
 -28   3  10       13.97       28.74     34.42 o 
 -27   3  10       75.05      121.66     41.69 o 
 -26   3  10       25.56       51.60     30.65 o 
 -25   3  10      108.95      107.85     39.86 o 
 -24   3  10       21.46        1.29     17.22 o 
 -23   3  10      122.56      152.25     24.45 o 
 -22   3  10      247.28      229.49     27.36 o 
 -21   3  10      141.74      130.24     19.92 o 
 -20   3  10      167.91      141.96     19.52 o 
 -19   3  10        1.03       -1.68     10.42 o 
 -18   3  10      311.01      300.62     22.26 o 
 -17   3  10      222.05      215.10     19.09 o 
 -16   3  10     1369.88     1299.71     37.38 o 
 -15   3  10        5.05       -3.48      8.34 o 
 -14   3  10      181.42      190.96     16.72 o 
 -13   3  10      103.14       91.09     11.51 o 
 -12   3  10       20.73        9.11      7.27 o 
 -11   3  10      623.78      560.76     19.41 o 
 -10   3  10        0.16       -3.35      6.05 o 
  -9   3  10      107.63      104.60     10.83 o 
  -8   3  10      495.91      474.53     17.33 o 
  -7   3  10      166.39      157.43     11.94 o 
  -6   3  10      109.18      100.49     10.10 o 
  -5   3  10        0.05        2.09      6.39 o 
  -4   3  10     2198.18     2339.41     41.21 o 
  -3   3  10     1200.35     1366.56     26.25 o 
  -2   3  10      238.54      269.61     14.29 o 
  -1   3  10     1483.20     1573.25     29.43 o 
   0   3  10     1788.13     1768.87     30.75 o 
   1   3  10     4378.43     4576.54     48.67 o 
   2   3  10        0.87        0.18      6.71 o 
   3   3  10      188.98      238.75     14.29 o 
   4   3  10       90.01       77.53     10.16 o 
   5   3  10        0.10       -1.63      8.30 o 
   6   3  10       26.18       10.96      9.77 o 
   7   3  10        0.08       -1.56      9.33 o 
   8   3  10      411.61      358.71     22.12 o 
   9   3  10      100.82       76.73     15.89 o 
  10   3  10       13.46       13.76     13.15 o 
  11   3  10      137.86      133.93     20.45 o 
  12   3  10        0.49        0.40     13.32 o 
  13   3  10        7.09        7.27     14.64 o 
  14   3  10      120.32      109.69     23.85 o 
  15   3  10      502.58      467.09     38.91 o 
  16   3  10        6.32        3.24     16.58 o 
  17   3  10        9.06        0.47     17.24 o 
  18   3  10       59.70       68.63     22.68 o 
  19   3  10       49.46       16.51     20.53 o 
  20   3  10       50.93      102.36     27.13 o 
  21   3  10       44.69       57.94     24.12 o 
  22   3  10       38.96       28.86     23.29 o 
  23   3  10       68.15       96.13     35.30 o 
  24   3  10        7.58        0.45     29.41 o 
 -30   4  10       16.64       52.36     61.86 o 
 -29   4  10        7.79       28.77     57.54 o 
 -28   4  10       80.05       75.95     40.74 o 
 -27   4  10        6.99      -10.54     42.87 o 
 -26   4  10       31.38       50.67     33.43 o 
 -25   4  10        0.05      -12.31     24.06 o 
 -24   4  10       31.18       32.03     19.01 o 
 -23   4  10      211.23      213.16     27.97 o 
 -22   4  10       64.49       86.94     20.38 o 
 -21   4  10        2.53       10.82     14.25 o 
 -20   4  10      414.34      418.56     30.44 o 
 -19   4  10       44.91       56.19     15.44 o 
 -18   4  10      148.64      155.85     19.86 o 
 -17   4  10      691.52      730.94     33.37 o 
 -16   4  10     1242.07     1230.03     38.45 o 
 -15   4  10      966.14      871.87     29.76 o 
 -14   4  10      258.52      288.83     20.08 o 
 -13   4  10     4463.39     4197.79     80.09 o 
 -12   4  10       49.61       60.86     11.62 o 
 -11   4  10      109.03      138.53     12.98 o 
 -10   4  10      107.25      122.41     12.33 o 
  -9   4  10      604.09      584.10     20.12 o 
  -8   4  10     1365.31     1351.58     28.27 o 
  -7   4  10     1608.76     1668.69     30.79 o 
  -6   4  10     1074.58     1079.83     25.34 o 
  -5   4  10      577.73      512.38     18.82 o 
  -4   4  10        1.26        2.25      6.89 o 
  -3   4  10      807.17      766.68     21.82 o 
  -2   4  10       29.69       55.53      9.52 o 
  -1   4  10        6.51       18.59      8.00 o 
   0   4  10        0.70        8.85      7.50 o 
   1   4  10     2338.74     2403.92     37.89 o 
   2   4  10      269.22      249.73     15.82 o 
   3   4  10       40.88       52.42      9.98 o 
   4   4  10       25.06       13.66      8.13 o 
   5   4  10      216.66      249.08     19.11 o 
   6   4  10      566.13      544.53     24.63 o 
   7   4  10       34.78       30.56     11.49 o 
   8   4  10       25.17       30.98     11.93 o 
   9   4  10      146.57      160.28     18.16 o 
  10   4  10      317.21      339.39     26.33 o 
  11   4  10      795.35      812.33     39.76 o 
  12   4  10     1438.02     1360.35     45.59 o 
  13   4  10      102.47       63.34     20.04 o 
  14   4  10       19.87        7.28     17.32 o 
  15   4  10      291.10      213.35     29.76 o 
  16   4  10       23.13       31.47     19.26 o 
  17   4  10      250.15      237.80     31.43 o 
  18   4  10        8.79        9.52     19.00 o 
  19   4  10       28.63       24.78     21.00 o 
  20   4  10        6.62       37.22     21.81 o 
  21   4  10        0.13        5.66     20.72 o 
  22   4  10        5.69        9.92     22.41 o 
  23   4  10       11.71       44.54     27.39 o 
 -29   5  10        0.92       35.96     59.55 o 
 -28   5  10       45.09       58.92     40.93 o 
 -27   5  10      201.66      234.66     54.82 o 
 -26   5  10        0.66        7.16     24.69 o 
 -25   5  10       61.05       75.87     30.15 o 
 -24   5  10       47.82       89.83     30.75 o 
 -23   5  10      383.53      375.13     36.10 o 
 -22   5  10       20.48       25.72     16.80 o 
 -21   5  10      118.69      153.66     24.64 o 
 -20   5  10       43.03       48.70     16.35 o 
 -19   5  10        1.38       -2.77     12.64 o 
 -18   5  10       18.46       12.02     13.96 o 
 -17   5  10      192.47      232.85     24.05 o 
 -16   5  10        0.52        6.31     13.75 o 
 -15   5  10      251.95      275.15     26.07 o 
 -14   5  10        5.95        5.12     11.28 o 
 -13   5  10       17.89       25.29     12.34 o 
 -12   5  10      959.61      885.42     44.75 o 
 -11   5  10        5.71        8.30     10.52 o 
 -10   5  10      587.88      631.16     21.95 o 
  -9   5  10      337.09      396.81     18.69 o 
  -8   5  10       45.33       68.40     10.87 o 
  -7   5  10      288.20      314.76     17.19 o 
  -6   5  10     1175.35     1229.57     28.40 o 
  -5   5  10      171.20      188.35     14.49 o 
  -4   5  10      489.31      542.61     20.67 o 
  -3   5  10      388.55      359.36     18.09 o 
  -2   5  10      116.75      135.99     13.30 o 
  -1   5  10      521.18      506.72     20.26 o 
   0   5  10      836.32      831.15     24.66 o 
   1   5  10       16.96       14.80      9.02 o 
   2   5  10     1702.45     1763.27     35.15 o 
   3   5  10      971.29      951.91     27.07 o 
   4   5  10      157.50      163.06     16.97 o 
   5   5  10       17.27       15.25     10.88 o 
   6   5  10     2559.82     2556.25     52.61 o 
   7   5  10       21.04       20.25     11.39 o 
   8   5  10        6.35       14.68     11.37 o 
   9   5  10       24.56       44.53     13.93 o 
  10   5  10      164.90      140.74     18.71 o 
  11   5  10       44.02       40.19     18.11 o 
  12   5  10      722.82      759.81     41.75 o 
  13   5  10      515.66      494.70     38.59 o 
  14   5  10       14.43       15.40     17.71 o 
  15   5  10       15.74       11.98     17.51 o 
  16   5  10       14.90       24.23     19.11 o 
  17   5  10        1.48        3.17     18.29 o 
  18   5  10        0.56        5.04     18.04 o 
  19   5  10        9.31       33.76     21.27 o 
  20   5  10        0.65       -4.40     18.84 o 
  21   5  10        0.00      -10.79     19.85 o 
  22   5  10        2.45       26.91     25.29 o 
  23   5  10        0.44       22.02     27.86 o 
 -28   6  10       37.92       21.97     66.03 o 
 -27   6  10        0.56       22.01     28.92 o 
 -26   6  10       20.81       30.09     28.45 o 
 -25   6  10       95.07      105.06     33.69 o 
 -24   6  10        7.88       24.60     24.85 o 
 -23   6  10       46.48       67.00     20.85 o 
 -22   6  10      121.54      118.23     23.79 o 
 -21   6  10        0.57       18.77     16.56 o 
 -20   6  10        3.85        5.35     14.95 o 
 -19   6  10        7.94       10.21     13.85 o 
 -18   6  10      217.56      247.95     26.24 o 
 -17   6  10      845.37      835.04     37.42 o 
 -16   6  10       29.31       25.24     14.51 o 
 -15   6  10       57.75       32.03     15.09 o 
 -14   6  10       30.36       31.82     15.85 o 
 -13   6  10     1753.07     1622.65     46.16 o 
 -12   6  10      170.82      181.79     20.44 o 
 -11   6  10       13.81        1.81     11.59 o 
 -10   6  10      137.13      142.45     18.37 o 
  -9   6  10        1.66       10.96     11.05 o 
  -8   6  10      138.30      163.24     16.56 o 
  -7   6  10      107.26       89.31     14.34 o 
  -6   6  10     1729.64     1639.69     38.00 o 
  -5   6  10      166.35      153.25     15.95 o 
  -4   6  10        0.64       -5.03      9.19 o 
  -3   6  10       90.86      100.96     13.04 o 
  -2   6  10        9.82        7.61      9.08 o 
  -1   6  10      350.84      334.77     19.16 o 
   0   6  10       45.18       61.71     12.08 o 
   1   6  10        4.22        6.10      8.98 o 
   2   6  10        1.38        0.11      9.14 o 
   3   6  10     1152.80     1134.30     30.91 o 
   4   6  10      355.06      348.56     22.80 o 
   5   6  10        9.00        6.63     10.77 o 
   6   6  10        4.53        7.73     10.86 o 
   7   6  10      170.51      178.00     19.63 o 
   8   6  10      687.96      625.95     30.10 o 
   9   6  10      269.33      274.58     26.44 o 
  10   6  10       78.94       91.33     19.63 o 
  11   6  10       14.11       -3.24     16.05 o 
  12   6  10       29.33        4.30     17.84 o 
  13   6  10      181.15      155.35     27.27 o 
  14   6  10       58.94       47.82     20.96 o 
  15   6  10        4.82       25.04     18.67 o 
  16   6  10      179.46      229.58     32.18 o 
  17   6  10      149.32      199.02     31.44 o 
  18   6  10       21.05        4.34     19.43 o 
  19   6  10        2.61      -18.27     19.09 o 
  20   6  10       51.64       50.75     25.83 o 
  21   6  10       21.37       46.47     28.67 o 
  22   6  10        5.55       11.91     27.64 o 
 -27   7  10        0.59       32.78     32.38 o 
 -26   7  10       19.11       21.67     30.66 o 
 -25   7  10       13.60       27.25     28.23 o 
 -24   7  10        0.26       13.10     25.33 o 
 -23   7  10       40.11       36.95     22.68 o 
 -22   7  10       60.30       82.50     22.59 o 
 -21   7  10      101.55      126.31     24.28 o 
 -20   7  10      275.62      326.77     35.08 o 
 -19   7  10        5.69       -2.33     14.05 o 
 -18   7  10      158.77      195.97     25.30 o 
 -17   7  10        2.17       -2.19     14.49 o 
 -16   7  10      638.37      594.88     35.96 o 
 -15   7  10      111.80      103.92     19.85 o 
 -14   7  10      111.58      104.15     21.46 o 
 -13   7  10      359.75      306.74     29.91 o 
 -12   7  10       53.44       55.40     15.72 o 
 -11   7  10     4509.53     4272.75    100.99 o 
 -10   7  10      186.95      202.29     22.30 o 
  -9   7  10      303.54      307.63     25.03 o 
  -8   7  10        0.15       -0.83     11.23 o 
  -7   7  10      297.77      329.52     22.17 o 
  -6   7  10       61.15       52.07     13.09 o 
  -5   7  10        1.84       -2.40     10.13 o 
  -4   7  10       14.09       13.58     10.79 o 
  -3   7  10        3.31       -9.72      9.72 o 
  -2   7  10        7.36       21.08     11.30 o 
  -1   7  10       22.21        7.07     10.72 o 
   0   7  10      347.68      337.66     22.65 o 
   1   7  10      489.58      466.63     25.26 o 
   2   7  10       18.04       23.72     11.31 o 
   3   7  10       92.35       93.00     16.03 o 
   4   7  10        0.43       -3.48     11.47 o 
   5   7  10       87.22       97.25     16.77 o 
   6   7  10      577.92      595.82     34.43 o 
   7   7  10       45.71       44.43     14.83 o 
   8   7  10      372.99      373.53     29.27 o 
   9   7  10       81.83      103.53     20.37 o 
  10   7  10        6.02        5.78     15.27 o 
  11   7  10      345.76      369.65     31.66 o 
  12   7  10       13.55       16.36     19.10 o 
  13   7  10      228.19      258.51     36.79 o 
  14   7  10      200.10      218.65     34.88 o 
  15   7  10        4.67        5.52     19.99 o 
  16   7  10       76.91       74.30     26.69 o 
  17   7  10       27.54       31.49     24.68 o 
  18   7  10        5.83       -9.01     22.76 o 
  19   7  10       33.76       40.50     26.75 o 
  20   7  10       52.03       48.21     29.08 o 
  21   7  10        0.99        6.05     25.85 o 
 -26   8  10        5.69       37.88     33.85 o 
 -25   8  10       59.53       56.85     33.50 o 
 -24   8  10      151.05      185.54     45.03 o 
 -23   8  10       24.86       22.44     22.94 o 
 -22   8  10        2.98        5.94     20.26 o 
 -21   8  10       52.77       80.74     22.72 o 
 -20   8  10        6.89       10.75     15.88 o 
 -19   8  10        8.76        9.81     16.18 o 
 -18   8  10        4.63        7.00     14.97 o 
 -17   8  10      173.31      190.09     25.56 o 
 -16   8  10       46.67       73.67     19.54 o 
 -15   8  10      711.07      681.79     39.26 o 
 -14   8  10      286.64      281.49     28.81 o 
 -13   8  10      397.74      359.76     33.09 o 
 -12   8  10      188.36      185.69     23.51 o 
 -11   8  10      721.45      647.48     34.85 o 
 -10   8  10      119.87      142.07     21.58 o 
  -9   8  10      135.96      108.98     19.60 o 
  -8   8  10       39.66        8.97     13.52 o 
  -7   8  10      337.44      331.70     27.04 o 
  -6   8  10      300.33      299.97     25.67 o 
  -5   8  10        6.68       -7.06     10.39 o 
  -4   8  10        4.22        4.93     11.25 o 
  -3   8  10       80.15       80.64     15.83 o 
  -2   8  10      453.28      448.01     26.39 o 
  -1   8  10      322.96      332.65     24.02 o 
   0   8  10       14.07       12.38     12.16 o 
   1   8  10      113.27      114.03     17.50 o 
   2   8  10      204.29      225.93     21.75 o 
   3   8  10       97.86      106.38     19.15 o 
   4   8  10      157.54      188.95     23.17 o 
   5   8  10      653.05      665.38     34.47 o 
   6   8  10       20.19       26.21     20.14 o 
   7   8  10      392.68      412.34     40.06 o 
   8   8  10        0.59        2.47     16.15 o 
   9   8  10       61.71       85.43     21.38 o 
  10   8  10      429.11      403.04     36.91 o 
  11   8  10      210.92      182.55     28.26 o 
  12   8  10      169.76      178.99     32.59 o 
  13   8  10        3.82        4.93     19.92 o 
  14   8  10       47.65       53.41     24.39 o 
  15   8  10        1.49        8.80     21.65 o 
  16   8  10        1.02       -4.43     20.92 o 
  17   8  10       12.19       16.09     22.66 o 
  18   8  10       33.77       24.04     25.82 o 
  19   8  10        8.32       35.75     27.48 o 
  20   8  10       44.50       35.18     29.62 o 
 -25   9  10        1.45        3.30     30.82 o 
 -24   9  10       11.84       38.63     33.18 o 
 -23   9  10        0.78      -15.16     26.39 o 
 -22   9  10       40.34       46.79     26.35 o 
 -21   9  10       18.00       28.80     19.43 o 
 -20   9  10       44.73       50.41     21.62 o 
 -19   9  10        7.29       15.18     17.91 o 
 -18   9  10       10.82       18.95     17.94 o 
 -17   9  10      106.11      113.42     23.00 o 
 -16   9  10      120.85      125.34     23.12 o 
 -15   9  10      163.06      159.03     24.70 o 
 -14   9  10        8.07        6.91     17.64 o 
 -13   9  10        0.91        9.93     17.39 o 
 -12   9  10      442.46      459.86     33.56 o 
 -11   9  10      175.74      155.21     23.16 o 
 -10   9  10       73.42       92.49     19.76 o 
  -9   9  10       22.79       28.47     16.27 o 
  -8   9  10       33.22       42.57     16.52 o 
  -7   9  10      438.90      456.09     32.51 o 
  -6   9  10        0.37       -2.49     13.33 o 
  -5   9  10     1469.25     1470.30     47.56 o 
  -4   9  10        3.69        5.62     12.80 o 
  -3   9  10     1603.02     1492.83     46.12 o 
  -2   9  10      638.60      578.57     30.67 o 
  -1   9  10      256.66      297.98     27.50 o 
   0   9  10       20.91       43.94     16.29 o 
   1   9  10      182.94      187.80     23.88 o 
   2   9  10     1049.81     1026.87     45.65 o 
   3   9  10       59.67       77.48     20.59 o 
   4   9  10      231.76      254.80     34.15 o 
   5   9  10      340.33      346.59     38.53 o 
   6   9  10       33.18       60.81     23.78 o 
   7   9  10       16.40       -9.71     19.25 o 
   8   9  10       41.87       59.79     24.30 o 
   9   9  10       42.60       56.81     24.10 o 
  10   9  10      185.35      209.87     34.29 o 
  11   9  10       24.94       28.09     22.67 o 
  12   9  10        1.93        4.33     21.30 o 
  13   9  10        2.36        9.98     24.07 o 
  14   9  10       14.71        3.18     24.42 o 
  15   9  10       11.50       15.62     27.88 o 
  16   9  10       42.70       53.37     32.38 o 
  17   9  10       18.95       21.21     25.95 o 
  18   9  10        3.75       23.00     28.06 o 
 -23  10  10       24.14       30.16     31.53 o 
 -22  10  10       27.25       35.34     26.81 o 
 -21  10  10        7.75       23.52     24.40 o 
 -20  10  10       10.30       52.91     22.55 o 
 -19  10  10       14.97       22.85     20.30 o 
 -18  10  10       40.84       35.61     20.87 o 
 -17  10  10       11.58       40.01     20.41 o 
 -16  10  10        1.52        6.83     17.01 o 
 -15  10  10       13.15        7.60     16.06 o 
 -14  10  10       55.92       78.29     22.59 o 
 -13  10  10       28.66       20.97     15.46 o 
 -12  10  10       62.73       86.90     20.75 o 
 -11  10  10        0.14       -3.43     13.74 o 
 -10  10  10       19.75       17.96     15.95 o 
  -9  10  10      318.42      330.31     31.30 o 
  -8  10  10       86.68      104.61     23.25 o 
  -7  10  10      357.77      326.61     33.91 o 
  -6  10  10      148.68      142.87     25.65 o 
  -5  10  10        1.10       -3.02     15.78 o 
  -4  10  10       11.92        6.52     16.53 o 
  -3  10  10        0.71       -2.63     15.73 o 
  -2  10  10       42.49       55.80     18.77 o 
  -1  10  10      200.25      185.76     25.00 o 
   0  10  10        8.99       12.83     15.25 o 
   1  10  10       54.93       66.03     18.89 o 
   2  10  10       80.44       77.60     22.38 o 
   3  10  10       83.15       88.25     26.34 o 
   4  10  10       27.83       21.56     20.97 o 
   5  10  10        1.14        2.62     20.57 o 
   6  10  10       15.30       13.20     21.49 o 
   7  10  10       21.63       22.38     20.68 o 
   8  10  10       50.00       45.62     23.50 o 
   9  10  10       97.80      101.82     28.29 o 
  10  10  10       21.16       11.19     21.84 o 
  11  10  10        3.11       -2.87     21.02 o 
  12  10  10       16.41       38.83     24.51 o 
  13  10  10        6.23        3.77     26.51 o 
  14  10  10        0.53       -2.13     26.99 o 
  15  10  10        7.83       30.67     31.42 o 
  16  10  10       11.92       23.97     33.38 o 
  17  10  10       45.07       40.57     55.53 o 
 -21  11  10       27.90       33.83     29.29 o 
 -20  11  10       18.44       22.08     25.02 o 
 -19  11  10       37.52       42.45     24.07 o 
 -18  11  10       94.57      162.66     31.23 o 
 -17  11  10        4.72       23.67     20.82 o 
 -16  11  10        0.87       30.12     26.57 o 
 -15  11  10       49.17       59.58     26.01 o 
 -14  11  10      125.48      139.52     26.70 o 
 -13  11  10       20.31       16.25     16.52 o 
 -12  11  10        4.51       -0.19     16.23 o 
 -11  11  10        0.21       11.87     17.03 o 
 -10  11  10        0.14        3.14     16.30 o 
  -9  11  10      163.33      164.71     27.30 o 
  -8  11  10       14.60       38.42     19.99 o 
  -7  11  10      236.80      224.56     30.60 o 
  -6  11  10        2.44       16.04     17.44 o 
  -5  11  10      124.12      135.76     26.31 o 
  -4  11  10        4.32       12.91     17.64 o 
  -3  11  10       15.19       46.28     20.71 o 
  -2  11  10        0.40       20.23     17.90 o 
  -1  11  10       29.47        7.53     16.89 o 
   0  11  10       81.64       94.18     21.25 o 
   1  11  10        4.88        5.98     20.94 o 
   2  11  10      260.70      212.04     35.70 o 
   3  11  10      240.24      275.89     38.17 o 
   4  11  10       57.96       45.93     24.27 o 
   5  11  10      490.08      581.37     51.98 o 
   6  11  10        6.73        6.95     21.59 o 
   7  11  10       14.86       47.06     25.17 o 
   8  11  10        0.57      -15.79     20.58 o 
   9  11  10        0.10        2.84     23.76 o 
  10  11  10        5.51       11.12     24.56 o 
  11  11  10       33.52       51.97     28.11 o 
  12  11  10        1.71      -21.74     23.77 o 
  13  11  10       94.93      110.33     39.97 o 
  14  11  10       21.90        6.44     32.32 o 
 -18  12  10        8.08       42.28     31.89 o 
 -17  12  10      110.13       96.38     36.37 o 
 -16  12  10       21.66       56.58     25.16 o 
 -15  12  10        0.39        4.44     20.81 o 
 -14  12  10      141.60      165.83     30.82 o 
 -13  12  10       47.22       55.76     23.06 o 
 -12  12  10        1.00       21.38     20.11 o 
 -11  12  10       14.10       38.61     20.76 o 
 -10  12  10       11.27       29.18     20.23 o 
  -9  12  10        1.74       -8.58     16.33 o 
  -8  12  10        2.14       12.54     17.48 o 
  -7  12  10       41.65       42.12     22.30 o 
  -6  12  10       57.40       82.04     23.63 o 
  -5  12  10       84.95       94.06     24.19 o 
  -4  12  10      112.18      106.75     25.23 o 
  -3  12  10        5.41       10.90     16.99 o 
  -2  12  10       30.75       48.54     20.82 o 
  -1  12  10        9.15        7.92     22.05 o 
   0  12  10       14.51       -8.11     25.86 o 
   1  12  10        1.17       -0.36     25.45 o 
   2  12  10       16.06        8.03     21.53 o 
   3  12  10       28.58       23.29     23.77 o 
   4  12  10      143.15      150.71     34.20 o 
   5  12  10       19.39       37.65     27.19 o 
   6  12  10        0.01       17.76     24.07 o 
   7  12  10        5.41       14.43     26.64 o 
   8  12  10        0.05       25.89     25.53 o 
   9  12  10      110.92      133.63     36.06 o 
  10  12  10       12.35       17.46     26.43 o 
  11  12  10        9.74       37.16     29.47 o 
  12  12  10        4.28        6.10     28.77 o 
 -15  13  10       49.34       55.34     28.86 o 
 -14  13  10        1.72       33.01     25.78 o 
 -13  13  10        4.83        4.32     24.00 o 
 -12  13  10       11.48       25.36     23.24 o 
 -11  13  10        0.90       27.24     21.16 o 
 -10  13  10      106.53      152.67     30.93 o 
  -9  13  10        2.96        1.63     19.14 o 
  -8  13  10        0.82       13.36     19.44 o 
  -7  13  10       39.92       56.96     23.52 o 
  -6  13  10        6.35       19.37     20.83 o 
  -5  13  10        0.00      -14.90     19.38 o 
  -4  13  10        0.14       -5.47     18.30 o 
  -3  13  10       56.68       84.67     29.44 o 
  -2  13  10        0.07      -10.42     21.49 o 
  -1  13  10        7.09       -8.03     29.92 o 
   0  13  10       50.99       71.94     36.68 o 
   1  13  10       14.38        1.51     29.22 o 
   2  13  10        1.89        3.43     30.06 o 
   3  13  10       11.13       20.48     31.19 o 
   4  13  10        3.46        0.65     25.33 o 
   5  13  10        9.62       28.89     28.76 o 
   6  13  10        0.73        4.57     27.21 o 
   7  13  10        9.03       43.46     31.58 o 
   8  13  10        0.05       37.51     30.83 o 
   9  13  10       12.23       22.74     30.36 o 
 -10  14  10        0.09       34.39     24.65 o 
  -9  14  10        3.42       -0.38     22.26 o 
  -8  14  10        9.49       23.47     23.39 o 
  -7  14  10       19.75       50.58     25.45 o 
  -6  14  10        0.51       21.34     23.50 o 
  -5  14  10       16.24       57.10     30.49 o 
  -4  14  10        6.03       -2.60     25.43 o 
  -3  14  10       13.90       15.35     26.88 o 
  -2  14  10        2.38       12.61     33.79 o 
  -1  14  10        7.85       61.76     38.34 o 
   0  14  10        5.02      -13.61     33.20 o 
   1  14  10       15.79       30.22     36.35 o 
   2  14  10        1.36       13.35     35.91 o 
   3  14  10        2.52        0.58     35.64 o 
 -31   1  11       53.16       33.66     42.37 o 
 -30   1  11      196.11      268.71     91.78 o 
 -29   1  11       11.00       20.52     32.85 o 
 -28   1  11       12.35       20.12     25.72 o 
 -27   1  11        3.95       -4.11     18.28 o 
 -26   1  11       24.45       38.40     20.91 o 
 -25   1  11        0.99        8.64     18.75 o 
 -24   1  11       69.79       93.94     23.96 o 
 -23   1  11      160.45      183.36     29.66 o 
 -22   1  11      412.49      371.09     37.96 o 
 -21   1  11      135.66      142.37     29.72 o 
 -20   1  11       60.89       60.78     17.06 o 
 -19   1  11      503.84      417.63     31.09 o 
 -18   1  11      426.28      461.86     31.62 o 
 -17   1  11        0.96        5.74      9.97 o 
 -16   1  11      879.98      947.81     31.58 o 
 -15   1  11     1769.97     1648.89     37.00 o 
 -14   1  11       14.47       19.35      7.71 o 
 -13   1  11     1021.55     1043.24     25.38 o 
 -12   1  11      217.00      200.85     13.56 o 
 -11   1  11     1256.15     1223.45     24.59 o 
 -10   1  11      101.44      105.23      9.37 o 
  -9   1  11     6587.93     7202.44     82.99 o 
  -8   1  11     4460.39     4623.43     50.96 o 
  -7   1  11       85.00       80.35     12.70 o 
  -6   1  11      639.38      626.74     24.29 o 
  -5   1  11       16.09       45.21     10.70 o 
  -4   1  11      446.82      375.28     16.77 o 
  -3   1  11      404.69      419.52     13.37 o 
  -2   1  11      372.65      334.57     13.34 o 
  -1   1  11     2758.74     2690.83     34.19 o 
   0   1  11     2571.73     2714.45     35.79 o 
   1   1  11      275.38      237.30     13.64 o 
   2   1  11      381.98      448.71     17.19 o 
   3   1  11     1607.25     1501.60     28.72 o 
   4   1  11        0.02        0.47      6.75 o 
   5   1  11      535.09      569.74     22.43 o 
   6   1  11      287.86      308.42     19.18 o 
   7   1  11     1305.73     1295.56     38.76 o 
   8   1  11        1.22       -7.02     10.77 o 
   9   1  11      562.07      583.66     29.85 o 
  10   1  11      355.90      386.57     27.85 o 
  11   1  11      934.52      893.58     37.68 o 
  12   1  11       11.33       10.83     14.84 o 
  13   1  11        8.90       23.05     14.95 o 
  14   1  11        9.32       10.19     15.55 o 
  15   1  11      138.28      107.14     21.80 o 
  16   1  11      123.58      134.53     23.03 o 
  17   1  11      114.17      125.19     25.72 o 
  18   1  11       31.52       44.03     21.56 o 
  19   1  11        1.46       14.31     19.71 o 
  20   1  11       14.34       19.84     25.77 o 
  21   1  11       42.43       34.72     27.60 o 
  22   1  11        7.38       28.23     29.33 o 
  23   1  11       41.53       13.29     29.41 o 
 -30   2  11        1.50       10.64     48.62 o 
 -29   2  11       78.77       32.51     50.92 o 
 -28   2  11      113.48      158.09     37.04 o 
 -27   2  11      202.36      225.59     40.82 o 
 -26   2  11      140.36      143.13     29.14 o 
 -25   2  11      149.69      166.18     30.36 o 
 -24   2  11        6.64        1.27     16.90 o 
 -23   2  11       64.82       87.98     23.58 o 
 -22   2  11       67.30       51.72     17.22 o 
 -21   2  11      211.71      174.99     24.49 o 
 -20   2  11      608.76      570.93     36.13 o 
 -19   2  11      372.69      371.95     30.50 o 
 -18   2  11     1287.54     1233.97     45.15 o 
 -17   2  11      124.19      131.35     17.40 o 
 -16   2  11       57.24       81.57     14.83 o 
 -15   2  11      852.60      807.57     25.03 o 
 -14   2  11        3.36        2.93      7.26 o 
 -13   2  11       54.83       69.42     10.22 o 
 -12   2  11      269.80      286.11     15.56 o 
 -11   2  11      271.91      293.61     15.16 o 
 -10   2  11      242.06      243.22     13.58 o 
  -9   2  11       45.08       54.46      8.37 o 
  -8   2  11        8.80       15.86      6.51 o 
  -7   2  11     3414.71     3330.58     40.47 o 
  -6   2  11     3484.86     3730.35     72.79 o 
  -5   2  11     4736.23     4945.60     67.97 o 
  -4   2  11      313.85      311.34     13.42 o 
  -3   2  11     2287.72     2367.48     38.34 o 
  -2   2  11     2346.45     2254.07     32.20 o 
  -1   2  11      139.29      191.09     12.46 o 
   0   2  11      668.49      846.15     21.80 o 
   1   2  11     5005.78     4726.28     76.48 o 
   2   2  11      619.55      688.46     20.64 o 
   3   2  11      540.53      557.10     19.32 o 
   4   2  11      594.68      573.07     20.03 o 
   5   2  11        7.36        1.48      9.02 o 
   6   2  11     5129.94     5231.26     64.20 o 
   7   2  11      125.06      132.53     15.74 o 
   8   2  11      583.30      497.97     28.67 o 
   9   2  11       94.76       96.94     17.33 o 
  10   2  11      301.12      301.93     25.91 o 
  11   2  11     1163.32     1083.39     45.22 o 
  12   2  11     2160.45     2152.91     56.28 o 
  13   2  11      165.92      174.58     24.01 o 
  14   2  11       23.74       19.36     15.22 o 
  15   2  11       41.70       51.69     18.10 o 
  16   2  11       14.81       19.38     18.69 o 
  17   2  11        5.48       -7.74     16.40 o 
  18   2  11       63.94       76.92     24.61 o 
  19   2  11       21.72       15.70     19.34 o 
  20   2  11        1.04       23.28     22.01 o 
  21   2  11        1.29       -6.51     20.77 o 
  22   2  11       29.89       68.89     32.58 o 
  23   2  11       46.36       13.49     30.92 o 
 -30   3  11        6.28      -36.25     45.46 o 
 -29   3  11       17.81       48.33     58.98 o 
 -28   3  11        1.55       -4.13     29.18 o 
 -27   3  11       48.84       86.01     38.17 o 
 -26   3  11        4.07       20.94     34.81 o 
 -25   3  11      258.73      246.28     41.57 o 
 -24   3  11       78.64       95.30     23.41 o 
 -23   3  11       33.70       59.69     17.83 o 
 -22   3  11      139.61      160.91     24.73 o 
 -21   3  11      354.43      376.06     32.67 o 
 -20   3  11      157.53      149.53     22.45 o 
 -19   3  11        5.69       18.71     14.52 o 
 -18   3  11      274.24      283.14     24.67 o 
 -17   3  11      326.66      338.82     25.13 o 
 -16   3  11      342.46      281.64     22.87 o 
 -15   3  11       73.52       88.72     13.54 o 
 -14   3  11       74.58       85.88     12.91 o 
 -13   3  11      655.04      620.86     21.75 o 
 -12   3  11      350.41      316.90     17.11 o 
 -11   3  11      422.81      411.57     18.08 o 
 -10   3  11       54.89       60.62      9.61 o 
  -9   3  11     1856.62     1802.88     34.15 o 
  -8   3  11      834.99      868.83     22.35 o 
  -7   3  11      121.81      139.31     11.70 o 
  -6   3  11      234.81      261.18     14.43 o 
  -5   3  11       38.95       46.12      8.49 o 
  -4   3  11        0.14       -3.00      6.04 o 
  -3   3  11     1924.38     2076.88     32.78 o 
  -2   3  11     3548.66     3411.89     42.02 o 
  -1   3  11        1.09        0.65      6.85 o 
   0   3  11       32.34       33.34      8.67 o 
   1   3  11     1374.29     1426.16     29.21 o 
   2   3  11        0.09        1.53      6.91 o 
   3   3  11      172.71      144.23     12.99 o 
   4   3  11      627.20      736.41     26.35 o 
   5   3  11       46.97       53.85     11.89 o 
   6   3  11     1039.76     1095.90     35.33 o 
   7   3  11        0.11       -2.98      9.86 o 
   8   3  11       16.16       20.40     12.76 o 
   9   3  11       25.23       35.56     14.66 o 
  10   3  11     2994.12     2958.24     62.70 o 
  11   3  11      248.00      286.96     26.85 o 
  12   3  11      583.46      585.71     35.15 o 
  13   3  11      291.72      295.96     28.44 o 
  14   3  11      365.31      329.30     33.82 o 
  15   3  11        3.81        4.39     17.64 o 
  16   3  11      337.96      347.93     36.49 o 
  17   3  11        3.59        4.78     18.27 o 
  18   3  11        0.05      -16.25     16.25 o 
  19   3  11       15.24       20.77     20.36 o 
  20   3  11       80.08      105.54     27.06 o 
  21   3  11        0.00        6.94     22.09 o 
  22   3  11       49.79       68.28     28.55 o 
  23   3  11        2.83      -15.69     27.48 o 
 -29   4  11      293.74      341.36     67.57 o 
 -28   4  11       18.67       31.70     36.82 o 
 -27   4  11      109.09      149.45     47.21 o 
 -26   4  11       20.91       14.84     27.85 o 
 -25   4  11        8.26       10.99     17.26 o 
 -24   4  11      180.10      162.65     28.99 o 
 -23   4  11      200.06      201.92     31.62 o 
 -22   4  11       37.67       76.44     22.27 o 
 -21   4  11        1.47      -13.35     13.35 o 
 -20   4  11        4.41       13.75     15.67 o 
 -19   4  11     1664.70     1587.19     61.81 o 
 -18   4  11       74.08       85.06     18.80 o 
 -17   4  11       82.45       89.71     16.21 o 
 -16   4  11      243.52      253.32     22.66 o 
 -15   4  11      416.96      434.54     23.41 o 
 -14   4  11      287.72      295.76     20.49 o 
 -13   4  11       78.63       79.38     13.11 o 
 -12   4  11      119.86      144.26     13.69 o 
 -11   4  11       37.86       34.35      9.15 o 
 -10   4  11        0.22        0.91      7.46 o 
  -9   4  11      661.80      591.40     20.70 o 
  -8   4  11       92.99       75.98     10.97 o 
  -7   4  11     1093.30     1110.28     26.47 o 
  -6   4  11        4.51       10.49      7.88 o 
  -5   4  11      105.54      124.84     12.28 o 
  -4   4  11        6.29       -1.25      7.26 o 
  -3   4  11      898.73      847.95     23.68 o 
  -2   4  11        0.35       10.34      7.96 o 
  -1   4  11        6.85       15.78      8.16 o 
   0   4  11      299.57      307.10     17.04 o 
   1   4  11     1044.53      961.71     26.05 o 
   2   4  11       12.47        8.17      8.48 o 
   3   4  11      143.84      185.24     14.95 o 
   4   4  11      980.23      923.13     30.06 o 
   5   4  11       34.23       39.45     12.21 o 
   6   4  11      439.03      447.11     24.52 o 
   7   4  11      225.01      228.75     19.91 o 
   8   4  11       97.43      107.48     16.34 o 
   9   4  11      669.82      678.57     33.43 o 
  10   4  11        4.71        5.20     13.38 o 
  11   4  11      255.89      219.42     27.19 o 
  12   4  11      207.56      202.63     24.78 o 
  13   4  11       41.41       33.62     19.98 o 
  14   4  11      479.63      467.08     39.28 o 
  15   4  11      382.31      410.15     38.30 o 
  16   4  11       53.28       63.74     22.87 o 
  17   4  11        0.08       -4.69     17.24 o 
  18   4  11        2.08      -17.38     17.38 o 
  19   4  11       44.70       37.59     22.55 o 
  20   4  11        1.48       -1.69     20.88 o 
  21   4  11        3.80        0.24     21.93 o 
  22   4  11        5.04       -0.44     23.90 o 
 -29   5  11        6.77       59.83     43.30 o 
 -28   5  11       96.67      157.16     51.91 o 
 -27   5  11        0.75       23.27     32.55 o 
 -26   5  11       15.08       19.11     22.92 o 
 -25   5  11       57.26       36.43     25.46 o 
 -24   5  11       80.36       91.93     24.86 o 
 -23   5  11        0.08        8.16     16.68 o 
 -22   5  11        0.00       -5.53     15.75 o 
 -21   5  11        7.10       -3.69     14.36 o 
 -20   5  11       14.02        6.71     17.20 o 
 -19   5  11      190.20      179.69     25.24 o 
 -18   5  11       29.38       33.32     15.69 o 
 -17   5  11      631.80      620.27     37.59 o 
 -16   5  11      112.95      143.64     22.37 o 
 -15   5  11      750.76      770.60     33.25 o 
 -14   5  11     3175.46     3177.87     66.11 o 
 -13   5  11       48.03       59.98     14.55 o 
 -12   5  11      559.36      520.89     28.07 o 
 -11   5  11        2.06       11.34     11.01 o 
 -10   5  11       99.53      114.88     12.97 o 
  -9   5  11       43.66       54.12     10.94 o 
  -8   5  11     1058.97      990.05     27.01 o 
  -7   5  11        6.74       14.86      8.93 o 
  -6   5  11      228.19      263.98     17.01 o 
  -5   5  11      135.32      147.85     14.21 o 
  -4   5  11        3.49        0.06      7.85 o 
  -3   5  11      236.47      269.84     17.22 o 
  -2   5  11       81.56       87.05     12.32 o 
  -1   5  11      530.23      533.91     21.25 o 
   0   5  11       20.06       24.27      9.80 o 
   1   5  11     1030.31     1013.10     28.12 o 
   2   5  11        0.00       -7.69      8.16 o 
   3   5  11      210.32      217.17     19.08 o 
   4   5  11      676.26      612.49     26.68 o 
   5   5  11        4.23        0.74     10.43 o 
   6   5  11      587.73      598.46     27.32 o 
   7   5  11      238.59      249.89     21.54 o 
   8   5  11      841.49      775.02     31.90 o 
   9   5  11      281.82      285.19     23.43 o 
  10   5  11      445.55      413.26     33.54 o 
  11   5  11      990.96      842.85     43.14 o 
  12   5  11       64.07       49.82     19.18 o 
  13   5  11       26.06       29.41     18.23 o 
  14   5  11       11.75       40.36     19.60 o 
  15   5  11        0.05        4.86     17.09 o 
  16   5  11        0.71       22.91     19.30 o 
  17   5  11        5.82        3.97     18.01 o 
  18   5  11        3.78       15.30     18.99 o 
  19   5  11        2.34       21.75     20.05 o 
  20   5  11       28.45       29.09     22.77 o 
  21   5  11        8.68       -2.43     21.41 o 
  22   5  11        5.21       36.88     28.89 o 
 -28   6  11       75.31       84.03     48.52 o 
 -27   6  11        1.27       29.88     38.78 o 
 -26   6  11        0.41      -25.62     32.55 o 
 -25   6  11        0.01       -0.71     32.26 o 
 -24   6  11       57.99       53.85     36.32 o 
 -23   6  11       11.49       10.79     22.11 o 
 -22   6  11       21.04       14.39     21.34 o 
 -21   6  11       15.46       19.80     21.62 o 
 -20   6  11       22.85       26.05     22.17 o 
 -19   6  11       43.99       56.05     21.50 o 
 -18   6  11      125.28       85.49     19.58 o 
 -17   6  11      128.34      142.19     23.47 o 
 -16   6  11      820.58      823.20     40.74 o 
 -15   6  11     1472.85     1391.53     50.46 o 
 -14   6  11      139.04      135.99     19.90 o 
 -13   6  11      680.19      582.78     31.81 o 
 -12   6  11       72.56       82.85     16.45 o 
 -11   6  11       45.23       16.99     13.22 o 
 -10   6  11       12.15       17.31     12.65 o 
  -9   6  11     2697.97     2551.97     53.61 o 
  -8   6  11      379.21      327.26     21.48 o 
  -7   6  11      755.34      689.84     27.30 o 
  -6   6  11      218.52      218.11     18.91 o 
  -5   6  11        1.81       16.14     10.64 o 
  -4   6  11      117.03      111.33     15.28 o 
  -3   6  11       40.85       31.81     10.52 o 
  -2   6  11      190.91      169.89     15.86 o 
  -1   6  11       84.60      101.12     13.66 o 
   0   6  11      740.59      754.61     25.89 o 
   1   6  11       46.01       66.95     12.63 o 
   2   6  11      512.36      517.60     23.22 o 
   3   6  11      456.96      470.41     25.54 o 
   4   6  11     1359.05     1259.30     37.03 o 
   5   6  11      117.21      112.50     17.00 o 
   6   6  11       10.36       10.63     12.51 o 
   7   6  11      288.47      279.86     23.73 o 
   8   6  11       48.03       43.59     14.92 o 
   9   6  11        0.16       -6.98     13.75 o 
  10   6  11      830.43      779.88     43.28 o 
  11   6  11      877.59      836.73     45.01 o 
  12   6  11      165.72      151.59     26.24 o 
  13   6  11       78.70       76.62     21.84 o 
  14   6  11       27.24       42.74     20.60 o 
  15   6  11      110.15      111.49     25.88 o 
  16   6  11        1.12       25.22     19.63 o 
  17   6  11       84.01      122.36     27.34 o 
  18   6  11        5.05       13.81     22.01 o 
  19   6  11        4.77      -10.15     22.98 o 
  20   6  11       19.92       30.86     25.84 o 
  21   6  11       30.70       29.72     28.48 o 
 -27   7  11       49.09       50.10     44.59 o 
 -26   7  11       72.64       98.36     45.57 o 
 -25   7  11       30.80       32.70     37.23 o 
 -24   7  11        4.74        3.59     25.06 o 
 -23   7  11       20.91       48.00     23.49 o 
 -22   7  11       13.75       29.75     20.66 o 
 -21   7  11        1.92       -5.00     19.71 o 
 -20   7  11        2.25       16.17     22.59 o 
 -19   7  11       97.48      102.59     26.16 o 
 -18   7  11        1.63        5.57     17.82 o 
 -17   7  11       12.61       37.65     16.77 o 
 -16   7  11      622.14      566.34     38.77 o 
 -15   7  11       68.86       85.66     20.25 o 
 -14   7  11       74.44       80.07     18.11 o 
 -13   7  11       49.98       42.85     15.52 o 
 -12   7  11       11.64       22.63     14.18 o 
 -11   7  11       20.47       20.48     13.75 o 
 -10   7  11       52.26       61.85     16.28 o 
  -9   7  11      440.92      421.05     28.87 o 
  -8   7  11      203.07      199.96     21.98 o 
  -7   7  11      543.62      593.03     27.84 o 
  -6   7  11        1.01        5.59     11.07 o 
  -5   7  11      122.81      142.66     17.78 o 
  -4   7  11      297.01      316.42     22.90 o 
  -3   7  11       25.27       24.80     12.23 o 
  -2   7  11      378.08      363.96     23.79 o 
  -1   7  11      154.69      149.48     17.93 o 
   0   7  11       48.17       36.20     12.91 o 
   1   7  11       37.15       29.53     12.55 o 
   2   7  11      153.18      157.86     20.83 o 
   3   7  11     1088.27     1049.82     38.73 o 
   4   7  11      309.28      290.20     23.49 o 
   5   7  11        4.90        8.13     12.80 o 
   6   7  11      704.48      685.43     32.00 o 
   7   7  11      870.45      864.32     35.09 o 
   8   7  11       98.95      129.59     22.04 o 
   9   7  11      275.49      276.22     28.05 o 
  10   7  11      180.02      186.46     25.52 o 
  11   7  11      316.40      329.45     34.81 o 
  12   7  11        4.36       18.61     20.14 o 
  13   7  11      187.50      191.37     32.87 o 
  14   7  11       15.35       20.84     22.03 o 
  15   7  11        6.76       23.34     22.27 o 
  16   7  11       54.50       58.29     26.15 o 
  17   7  11      105.29      113.74     30.62 o 
  18   7  11      114.41      106.76     31.17 o 
  19   7  11       14.01       23.65     27.08 o 
  20   7  11       33.61       58.78     29.11 o 
 -26   8  11        0.18      -17.04     38.22 o 
 -25   8  11       12.93       -7.43     39.35 o 
 -24   8  11       73.69       50.21     33.42 o 
 -23   8  11        6.71        8.79     26.79 o 
 -22   8  11       79.79       95.79     28.78 o 
 -21   8  11        0.49      -17.96     17.96 o 
 -20   8  11      115.39      120.42     32.45 o 
 -19   8  11        6.58       22.23     20.80 o 
 -18   8  11        1.35       11.79     18.22 o 
 -17   8  11       83.44      127.59     23.98 o 
 -16   8  11        9.92       17.70     15.91 o 
 -15   8  11       69.51       51.95     19.00 o 
 -14   8  11      480.78      539.40     39.77 o 
 -13   8  11      157.35      159.38     22.62 o 
 -12   8  11      375.33      391.54     31.05 o 
 -11   8  11      218.06      233.81     25.40 o 
 -10   8  11        0.00       -1.81     13.51 o 
  -9   8  11       18.25       23.03     14.80 o 
  -8   8  11      349.70      348.52     28.29 o 
  -7   8  11        6.98       12.73     13.19 o 
  -6   8  11      294.60      266.78     25.52 o 
  -5   8  11     1332.16     1310.30     39.36 o 
  -4   8  11      235.81      244.26     22.05 o 
  -3   8  11      155.27      164.30     19.68 o 
  -2   8  11      141.64      122.83     17.90 o 
  -1   8  11      480.19      472.11     27.78 o 
   0   8  11      466.07      456.21     27.29 o 
   1   8  11       33.71       46.05     14.74 o 
   2   8  11       45.91       42.73     16.33 o 
   3   8  11      281.66      270.15     26.15 o 
   4   8  11      412.42      426.87     30.73 o 
   5   8  11      386.58      418.31     31.11 o 
   6   8  11       46.89       33.75     20.88 o 
   7   8  11      321.15      358.48     39.09 o 
   8   8  11      389.72      405.47     41.14 o 
   9   8  11       10.59        3.47     17.50 o 
  10   8  11        4.27       -2.25     17.02 o 
  11   8  11       61.68       55.04     23.66 o 
  12   8  11        0.27        1.78     18.85 o 
  13   8  11       90.32      101.51     28.19 o 
  14   8  11        1.38       28.35     23.07 o 
  15   8  11       79.90       99.01     29.39 o 
  16   8  11        0.12        3.27     22.53 o 
  17   8  11        0.23       10.14     23.43 o 
  18   8  11       14.18       45.42     29.60 o 
  19   8  11       16.97       11.97     27.34 o 
 -25   9  11        4.26       16.69     62.72 o 
 -24   9  11        7.47       29.35     42.91 o 
 -23   9  11        4.78        8.00     28.99 o 
 -22   9  11        8.96        4.04     26.59 o 
 -21   9  11        1.87       22.80     26.14 o 
 -20   9  11       94.02      163.92     38.94 o 
 -19   9  11      203.98      285.58     39.55 o 
 -18   9  11       18.02       28.89     21.59 o 
 -17   9  11      140.45      162.57     26.69 o 
 -16   9  11      199.78      218.43     30.21 o 
 -15   9  11       98.65      121.56     24.34 o 
 -14   9  11      198.54      215.04     28.98 o 
 -13   9  11       51.77       21.74     16.30 o 
 -12   9  11       37.28       33.20     16.93 o 
 -11   9  11        5.27       -1.81     12.90 o 
 -10   9  11       94.73      108.67     21.12 o 
  -9   9  11        0.07        6.56     14.33 o 
  -8   9  11      105.17       84.49     19.63 o 
  -7   9  11      437.34      488.44     33.25 o 
  -6   9  11       16.18       27.85     15.55 o 
  -5   9  11      158.56      166.41     23.30 o 
  -4   9  11      249.61      221.61     23.22 o 
  -3   9  11      288.11      240.14     24.15 o 
  -2   9  11       18.29       18.92     14.04 o 
  -1   9  11      906.25      868.29     35.20 o 
   0   9  11       27.31       41.70     16.85 o 
   1   9  11       64.86      102.30     22.37 o 
   2   9  11      307.53      338.30     33.14 o 
   3   9  11        4.67       -1.86     15.85 o 
   4   9  11       85.79      100.02     26.80 o 
   5   9  11      107.71       95.28     26.14 o 
   6   9  11       93.47      124.15     28.17 o 
   7   9  11       89.56       73.29     25.35 o 
   8   9  11        2.56        8.97     19.56 o 
   9   9  11       10.64       13.08     20.97 o 
  10   9  11      200.19      195.47     34.19 o 
  11   9  11        0.88        9.35     21.39 o 
  12   9  11       43.09       49.01     29.56 o 
  13   9  11        1.57       17.29     27.32 o 
  14   9  11        0.21       -6.50     25.99 o 
  15   9  11        5.75        5.97     27.86 o 
  16   9  11       13.02       22.53     32.08 o 
  17   9  11       21.83       25.86     32.94 o 
 -23  10  11        0.60      -19.80     55.53 o 
 -22  10  11        0.24       -0.49     39.66 o 
 -21  10  11       14.51       43.36     30.07 o 
 -20  10  11       10.34       27.10     29.89 o 
 -19  10  11       51.03       34.77     27.38 o 
 -18  10  11       26.03       46.31     21.87 o 
 -17  10  11       26.69       46.68     20.35 o 
 -16  10  11        3.02        4.55     17.44 o 
 -15  10  11        3.35      -12.42     15.70 o 
 -14  10  11       33.49       49.86     19.99 o 
 -13  10  11      310.00      303.20     33.92 o 
 -12  10  11       79.25       82.93     20.61 o 
 -11  10  11       11.26        5.03     16.12 o 
 -10  10  11      104.69       91.81     21.18 o 
  -9  10  11      394.97      428.05     34.27 o 
  -8  10  11      153.71      165.22     24.58 o 
  -7  10  11      172.76      165.30     27.51 o 
  -6  10  11       39.37       31.73     19.08 o 
  -5  10  11        5.79        0.05     17.04 o 
  -4  10  11       45.10       44.28     19.53 o 
  -3  10  11      218.09      200.38     28.82 o 
  -2  10  11      126.09      124.74     21.83 o 
  -1  10  11       71.96       91.72     20.18 o 
   0  10  11      363.42      350.53     30.75 o 
   1  10  11       53.88       53.31     20.42 o 
   2  10  11      102.65       94.25     23.07 o 
   3  10  11       32.08       36.78     23.27 o 
   4  10  11       61.36       67.88     25.77 o 
   5  10  11       85.40       73.53     25.81 o 
   6  10  11       14.11       -0.81     21.04 o 
   7  10  11        9.79       21.26     21.63 o 
   8  10  11       32.29       38.36     23.96 o 
   9  10  11        2.26       23.57     22.48 o 
  10  10  11        3.10      -13.29     21.06 o 
  11  10  11       27.33       48.92     26.26 o 
  12  10  11       13.46       14.06     28.93 o 
  13  10  11        1.66       23.84     29.45 o 
  14  10  11        1.20       -0.27     30.11 o 
  15  10  11        5.32        8.95     30.57 o 
  16  10  11      100.18      116.29     52.46 o 
 -21  11  11        3.21       11.56     31.86 o 
 -20  11  11        1.14       -4.88     21.89 o 
 -19  11  11       19.74       17.23     25.68 o 
 -18  11  11        6.32       19.22     21.18 o 
 -17  11  11        1.15       17.41     19.41 o 
 -16  11  11       78.41       87.12     24.86 o 
 -15  11  11       20.21       56.44     23.94 o 
 -14  11  11       87.34      119.71     29.38 o 
 -13  11  11       21.23       19.43     21.02 o 
 -12  11  11       11.58       34.57     20.15 o 
 -11  11  11        0.25        6.53     17.45 o 
 -10  11  11       71.57       64.38     22.31 o 
  -9  11  11        1.51        7.32     17.01 o 
  -8  11  11       31.98       23.97     19.93 o 
  -7  11  11      142.98      168.33     28.36 o 
  -6  11  11       61.46       54.40     21.39 o 
  -5  11  11       19.73       30.62     18.92 o 
  -4  11  11       29.65       36.63     19.41 o 
  -3  11  11       15.05       21.26     18.71 o 
  -2  11  11        3.51       11.44     17.96 o 
  -1  11  11        3.27        1.28     18.02 o 
   0  11  11       38.68       58.13     21.90 o 
   1  11  11        6.33       13.75     21.30 o 
   2  11  11       55.44       66.86     26.19 o 
   3  11  11        1.02       -2.56     19.91 o 
   4  11  11       71.09       97.06     28.35 o 
   5  11  11       13.67       20.03     23.75 o 
   6  11  11        0.45        8.21     22.39 o 
   7  11  11        4.07        8.37     23.17 o 
   8  11  11       10.75       16.84     24.22 o 
   9  11  11        0.53       13.04     23.59 o 
  10  11  11        0.16        8.00     24.56 o 
  11  11  11        0.22       -4.42     23.78 o 
  12  11  11        2.85        8.92     31.97 o 
  13  11  11        3.81       -4.50     31.46 o 
 -18  12  11       10.69       22.86     27.94 o 
 -17  12  11        1.53        9.99     24.06 o 
 -16  12  11       17.27        9.09     23.10 o 
 -15  12  11       19.12       20.05     23.89 o 
 -14  12  11       62.27       70.76     27.47 o 
 -13  12  11       11.36       31.61     24.59 o 
 -12  12  11        0.89      -12.28     20.86 o 
 -11  12  11       92.76      141.61     32.01 o 
 -10  12  11        0.53        7.59     18.15 o 
  -9  12  11        0.99      -16.78     16.78 o 
  -8  12  11       17.45       36.59     19.95 o 
  -7  12  11        0.44        6.24     17.51 o 
  -6  12  11        9.67        2.62     17.79 o 
  -5  12  11       33.74       67.21     22.80 o 
  -4  12  11        1.41       21.22     18.93 o 
  -3  12  11       37.96       56.90     22.42 o 
  -2  12  11      118.62      129.43     26.81 o 
  -1  12  11       11.26       35.53     30.35 o 
   0  12  11       12.86       49.52     33.65 o 
   1  12  11       15.24        8.24     26.74 o 
   2  12  11       82.51      103.66     29.94 o 
   3  12  11       25.57       23.31     24.96 o 
   4  12  11        4.70        4.34     23.02 o 
   5  12  11        2.35        5.03     24.28 o 
   6  12  11        3.99        1.90     24.73 o 
   7  12  11        8.38        4.65     24.10 o 
   8  12  11        7.14       -1.89     26.06 o 
   9  12  11        2.13        8.67     27.56 o 
  10  12  11       20.17       17.24     28.21 o 
  11  12  11        2.54        2.34     28.98 o 
 -14  13  11       42.24       70.32     30.05 o 
 -13  13  11      140.11      163.24     35.90 o 
 -12  13  11       27.91       12.58     24.38 o 
 -11  13  11       12.59       19.80     23.62 o 
 -10  13  11        6.48       10.52     22.91 o 
  -9  13  11        1.75       30.63     23.54 o 
  -8  13  11        7.41       15.03     20.85 o 
  -7  13  11       72.93       91.46     26.67 o 
  -6  13  11        0.78        1.15     19.80 o 
  -5  13  11       15.89       32.48     22.09 o 
  -4  13  11       73.26       59.16     23.97 o 
  -3  13  11       40.15       45.25     26.96 o 
  -2  13  11        0.08       -8.58     28.32 o 
  -1  13  11        0.59        5.69     30.82 o 
   0  13  11       13.93       46.31     33.23 o 
   1  13  11        4.06       16.01     31.36 o 
   2  13  11        6.89       10.86     31.75 o 
   3  13  11       22.76       38.85     34.03 o 
   4  13  11        0.01       11.61     26.49 o 
   5  13  11        4.49       -1.22     27.43 o 
   6  13  11        0.67       20.50     28.75 o 
   7  13  11       25.08       26.08     30.09 o 
  -8  14  11        0.73       -9.52     25.54 o 
  -7  14  11        1.90      -16.13     23.45 o 
  -6  14  11        0.03       16.65     23.56 o 
  -5  14  11       10.78       39.43     30.29 o 
  -4  14  11       49.38       67.09     31.06 o 
  -3  14  11        0.19       47.80     36.92 o 
  -2  14  11       11.76       19.99     35.10 o 
  -1  14  11        0.59        5.89     35.61 o 
   0  14  11       73.40      119.15     44.64 o 
   1  14  11       26.51       37.68     39.44 o 
 -31   0  12       10.12        2.01     51.79 o 
 -30   0  12       28.89       43.73     59.84 o 
 -29   0  12      216.18      344.09     89.76 o 
 -28   0  12      234.41      294.89     58.06 o 
 -27   0  12      345.90      471.30     66.83 o 
 -26   0  12       27.49       49.90     30.44 o 
 -25   0  12      204.88      207.77     62.72 o 
 -24   0  12      181.83      161.90     41.88 o 
 -23   0  12      295.79      314.96     52.66 o 
 -22   0  12      147.32      164.62     40.28 o 
 -21   0  12       61.81       43.38     25.46 o 
 -20   0  12        8.68       25.45     32.80 o 
 -19   0  12      343.28      333.68     36.11 o 
 -18   0  12       48.75       36.21     23.29 o 
 -17   0  12      748.19      708.15     43.80 o 
 -16   0  12        4.83      -12.85     12.85 o 
 -15   0  12      663.84      591.32     38.59 o 
 -14   0  12       11.44       -3.83     13.15 o 
 -13   0  12      341.52      350.43     32.97 o 
 -12   0  12     1054.51     1042.21     46.81 o 
 -11   0  12      459.43      474.28     34.65 o 
 -10   0  12     2946.10     3051.30     75.45 o 
  -9   0  12     3502.22     3530.11     80.36 o 
  -8   0  12        7.47        3.79     12.31 o 
  -7   0  12     5238.62     5223.70     94.86 o 
  -6   0  12       44.68       69.88     17.37 o 
  -5   0  12     2128.54     2177.61     61.65 o 
  -4   0  12     3063.19     2703.21     67.79 o 
  -3   0  12      130.21       93.96     12.25 o 
  -2   0  12     1787.91     1929.34     52.53 o 
  -1   0  12      226.22      277.66     19.79 o 
   0   0  12        0.52       -1.81      8.63 o 
   1   0  12     2097.99     1987.33     46.13 o 
   2   0  12       92.90       65.03     13.93 o 
   3   0  12      200.95      233.41     21.00 o 
   4   0  12      101.82      161.01     21.01 o 
   5   0  12     2212.60     2208.28     85.90 o 
   6   0  12      236.29      254.98     31.02 o 
   7   0  12     1792.44     1606.73     62.08 o 
   8   0  12      980.27      869.07     49.72 o 
   9   0  12     1940.61     1824.61     70.37 o 
  10   0  12      240.25      279.15     37.10 o 
  11   0  12      489.05      493.92     47.24 o 
  12   0  12       15.04       11.77     22.49 o 
  13   0  12      387.82      350.64     44.08 o 
  14   0  12        0.11      -13.83     20.83 o 
  15   0  12      218.21      200.96     38.93 o 
  16   0  12       53.50       78.81     30.26 o 
  17   0  12        0.16        0.61     22.63 o 
  18   0  12       21.11       22.98     24.88 o 
  19   0  12       50.99       81.69     41.51 o 
  20   0  12       26.87       45.90     41.56 o 
  21   0  12      176.56      154.87     52.94 o 
  22   0  12       61.88       88.87     49.03 o 
  23   0  12      213.36      278.44     70.37 o 
 -30   1  12       87.01       97.67     46.95 o 
 -29   1  12       40.37       16.24     43.73 o 
 -28   1  12        0.00        7.55     21.79 o 
 -27   1  12        1.42       -2.59     17.69 o 
 -26   1  12        1.72        8.88     18.09 o 
 -25   1  12        3.75        7.02     16.47 o 
 -24   1  12       11.27       30.85     19.02 o 
 -23   1  12      128.23      147.53     27.78 o 
 -22   1  12       54.23       56.48     21.18 o 
 -21   1  12      707.13      658.68     53.82 o 
 -20   1  12       17.21        8.58     13.55 o 
 -19   1  12        7.90        9.92     12.80 o 
 -18   1  12       50.50       59.81     16.27 o 
 -17   1  12       32.56       22.27     11.51 o 
 -16   1  12      252.47      217.69     20.94 o 
 -15   1  12      197.93      189.88     19.63 o 
 -14   1  12       35.26       26.58     10.96 o 
 -13   1  12      864.41      892.95     34.15 o 
 -12   1  12       88.08       73.54     13.68 o 
 -11   1  12       90.74       97.60     14.57 o 
 -10   1  12     1295.03     1277.44     35.66 o 
  -9   1  12      543.18      551.63     24.96 o 
  -8   1  12      723.40      773.33     28.19 o 
  -7   1  12     1077.10     1041.16     31.73 o 
  -6   1  12      871.65      851.41     28.96 o 
  -5   1  12       57.56       63.93     12.28 o 
  -4   1  12      716.22      794.12     20.58 o 
  -3   1  12       59.11       64.76      7.59 o 
  -2   1  12      430.03      385.10     14.85 o 
  -1   1  12     1688.19     1752.35     29.25 o 
   0   1  12      667.76      735.46     23.21 o 
   1   1  12       50.69       69.86      9.83 o 
   2   1  12      214.07      227.65     14.51 o 
   3   1  12       73.11       59.51      9.98 o 
   4   1  12     2754.81     2662.75     39.52 o 
   5   1  12        0.26        5.11      9.16 o
[truncated: 289,152 more chars]
